# Supplementary material for: Correction of a urea cycle defect after ex vivo gene editing of human hepatocytes
Source: Mol Ther. 2021 Jan 21;29(5):1903–17. doi: 10.1016/j.ymthe.2021.01.024 (PMC8116578; doi:10.1016/j.ymthe.2021.01.024)
Supplement: Table S3. Off-target sites identified by CIRCLE-seq for gRNA5 and Cas9 nuclease — Chromosomal coordinates are listed, followed by the CIRCLE-seq read count for each site for two replicates, the off-target sequence, number of mismatches, bulge mismatch sequence, score for the off-targets with bulges, and annotations according to Ensembl as gene and region. [file mmc2.xlsx]

## Sheet: gRNA5
Chromosomal coordinate	CIRCLE-seq readcount 1	CIRCLE-seq readcount 2	Off-target sequence	Mismatches	Bulge sequence	Bulge score	Gene	Region	Strand
chrX:38401629-38401652	2664	1540	GGCTAAAAGGGTTTGGGAATAGG	0			AF241726.2;OTC	intron;intron	-
chr18:2197580-2197603	1616	884	ACCTAAAAGGATTAGGGAATGGG	4			AP005230.1	intron	-
chr2:2470425-2470448	1264	650	GGCTAAAAGAGGTTGAGAATTGG	3					-
chr13:91121453-91121476	1164	596	GGCTAGAAGGACCTGGGAATGGG	4					-
chr8:118857711-118857734	1144	556	CCCTAAAAGGGTCTAGGAATCAG	5			SAMD12-AS1	intron	-
chr17:49449814-49449837	1000	594	GGATAAAAGGGTAAGGGATGGGC	6	GGATAAAAGGGTAAGGGA-TGGG	6	AC091180.5	intron	-
chr2:206626660-206626683	986	476	TGGTAAAAGGGCTAAGGAATAGG	5	GG-TAAAAGGGCTAAGGAATAGG	6			+
chr12:6769815-6769838	940	396	TGATAAAAGGGCTTGGGATGGGC	6	TGATAAAAGGGCTTGGGA-TGGG	6	PTMS	intron	-
chr15:52926147-52926170	830	404	GGCTAAAAGGATTAGGAATTGGA	5	GGCTAAAAGGATTAGG-AATTGG	5			+
chr8:31584397-31584420	822	342	AGCTAGAAGGGCTTGGAATGGGT	7	AGCTAGAAGGGCTTGG-AATGGG	6			+
chr1:38157083-38157106	818	492	GGCTTAAAGGATTTAGGAATTGG	3					+
chr3:110485685-110485708	756	456	CTCTAAAAGGGCTTGGAATGGGG	6	CTCTAAAAGGGCTTGG-AATGGG	6			+
chr16:51074978-51075001	752	406	AGCTAAGAGGGTTTGGGAGTGGG	3					-
chr11:80034733-80034756	706	376	TGATAAAAGGGTTAGGGAAGGGT	5	TGATAAAAGGGTTAGGGAA-GGG	6			-
chr7:90173373-90173396	634	298	AGCTAAAAGGCTTTGGGAAAGGC	4	AGCTAAAAGGCTTTGGGAA-AGG	5	STEAP2;STEAP2-AS1	intron;intron	+
chr5:115923931-115923954	616	268	ACCTAAAAGGATTCAGGAATGGG	5					+
chr2:161021241-161021264	604	354	GGCTAAAGGGATTGGGAAATGGA	5	GGCTAAA-GGGATTGGGAAATGG	5			-
chr18:78473889-78473912	590	270	GGCTAAAAGGGAAAGGAATGGGT	7	GGCTAAAAGGGAAAGG-AATGGG	6			-
chr1:34089642-34089665	540	252	GGCTAGAAGGGTTTGGAATTGGG	3	GGCTAGAAGGGTTTGG-AATTGG	4	CSMD2	intron	-
chr3:51738428-51738451	530	252	AGTTAAAAGGATTTGGGAATCAG	4					+
chr3:128181280-128181303	506	272	ACAGAAAAGGATTTGGGAATGGG	5			EEFSEC	intron	-
chr4:60704263-60704285	506	264			AGCTAAAAGAATT-GGAAATGGG	7			-
chr3:6724428-6724451	488	312	GGCTGAAAGGATTTGGGAAAGGA	4	GGCTGAAAGGATTTGGGAA-AGG	5	AC069277.1;GRM7-AS3	exon/intron;intron	-
chr12:112592789-112592812	488	160	AACTACAAGGGTCTGGGAATGGA	5			RPH3A	intron	-
chr16:60508302-60508325	486	442	GGCTAGAAGGATCTGGGATTGGG	4			AC009081.1	intron	-
chr11:86986620-86986643	374	160	CATGAAAAGGGTTTGGGAATCTG	5			AP001528.1	intron	+
chrX:129915794-129915817	354	182	GACTAAGAGGGCTTGGGATTTGG	4			AL034405.1;UTP14A	intron;intron	-
chr19:2940372-2940395	348	134	GGCTAAAAGAATTTAGGATAGGC	6	GGCTAAAAGAATTTAGGA-TAGG	6	ZNF77	intron	+
chr1:34008377-34008400	348	132	AACTAAAAGAGTTGGGATTTGGG	7	AACTAAAAGAGTT-GGGATTTGG	7	CSMD2	intron	-
chr16:84622050-84622073	340	160	GGCAAAAAGGGTTAGGGATTGGG	3					+
chr3:163042401-163042424	308	144	GCCTAAAAGGGCATAGGAATTGG	4			AC128685.1	intron	+
chr5:68828441-68828464	292	112	GGATAAAAGAGACTGGGAATGGG	4					+
chr3:98354689-98354712	284	158	AAATAAAAGGGTTTAGTAATGGG	5			AC117473.1;OR5K4	intron;cds/exon	-
chr4:28911938-28911961	270	174	AGTTAAAAGAGTTTGAGAATTGG	4					-
chr1:245651897-245651920	266	148	AGGTAAAAGGGTTTGGGACTGCG	4	GG-TAAAAGGGTTTGGGACTGCG	5	KIF26B	intron	+
chr9:20727853-20727876	258	330	AATTAAAAGGGTTTGGGTTTGGG	5			FOCAD	intron	-
chr3:24598535-24598558	254	80	AACTAAAAGGACTTAGAAATGGG	6			THRB-AS1	intron	+
chr12:49243713-49243736	246	58	GGCTAAGAGGACTTGGGAAGGGG	4			AC010173.1;TUBA1C	intron;intron	+
chr9:127116002-127116025	238	162	AACTAGAAGGGTTTGGGAATTGA	4			ANGPTL2;RALGPS1	intron;intron	-
chr10:90806229-90806252	230	58	GGATAAAAGGGTAGGGAATGAGG	6	GGATAAAAGGGTA-GGGAATGAG	6	HTR7	intron	+
chr5:73924811-73924834	218	114	GGTTGAAAGGGTTTGGGAAGGGC	4	GGTTGAAAGGGTTTGGGAA-GGG	5	ARHGEF28	intron	-
chr9:84176597-84176620	214	116	GGCTAAAGGGGTTTGGGTGGCGC	5					+
chr8:53272156-53272179	212	50	AATTAAAGGGATTTGGGAATCAG	6					-
chr17:70629407-70629429	208	42			ATGTAAAAGGGTT-GGGATTGGG	7			+
chr6:76548213-76548236	196	114	GGCTAGAGGGGTTTGGAATTTGG	4			LINC02540	intron	+
chr1:111006074-111006097	186	90	AACTAGAAGAGTTTGGGATTTGG	5					-
chr1:52223715-52223738	182	84	AATTAAAGGGATTTGGGAATCAG	6			ZFYVE9	intron	-
chr7:48110669-48110692	180	92	AGGTAAAAGGGACAGGGAATGGG	5	GG-TAAAAGGGACAGGGAATGGG	6			+
chr5:22878974-22878997	176	52	AGGTTAAAAGGATTGGGATTGGG	6	GGTTAAAAGGATT-GGGATTGGG	6			-
chr12:52132016-52132039	176	42	GACTAAAAGGCTCTGGGAGTGGG	4					+
chr6:31774683-31774706	174	80	AGCTGAAAAGGTTTGGGTGGGTG	7			VWA7	intron	-
chrX:48432422-48432445	170	0	GGGTAAAGGGATCTGGGATTGGG	5					+
chr5:45813339-45813362	152	106	GGCTAAAATAATTTGGGAGTGGG	4					+
chrX:104752976-104752999	152	94	GGCTAGAAGAGTTTGGGTGGGAA	7			IL1RAPL2	intron	-
chr16:9950252-9950275	152	50	ACATAAAGGGGCTTGGGAGTGGG	6			GRIN2A	intron	-
chr15:74991803-74991826	150	56	GGCTAAAGGGGTATGGGAAGGGC	4	GGCTAAAGGGGTATGGGAA-GGG	5	SCAMP5	intron	-
chr3:41416132-41416155	148	92	AAATAAAAGGATTTGGGTCTAGG	6			ULK4	intron	+
chr19:18041700-18041723	146	32	CCATAAAAGGATCTGGGAAATGG	6					+
chr8:43200190-43200213	142	38	AGGTAAGAGGGTTTGGGAATAAC	5	GG-TAAGAGGGTTTGGGAATAAC	6	HGSNAT	exon/three_prime_utr	-
chr16:19932679-19932702	142	38	GCCTAAAAGGGTTTGAAAATGAG	4					-
chr13:77603817-77603840	136	56	ATTTAAAAGGGTTTGGGCTAGGT	7	ATTTAAAAGGGTTTGGGC-TAGG	7	SCEL;SCEL-AS1	intron;intron	+
chr20:57926644-57926667	136	40	GGCTAGAAGAGTTTAGAATAGGA	7	GGCTAGAAGAGTTTAG-AATAGG	6			+
chr22:42471439-42471462	134	50	GGATAAAAGGGATTGGAGATAGG	4					-
chr2:98833694-98833717	134	48	TCCTAAAAGGATGTGGGAATTAG	5			KIAA1211L	intron	+
chr2:236773975-236773998	130	70	GGATAAAAGGGGTGGGGAATGGG	3					+
chr9:101017786-101017809	126	46	TTATAAAAGGGCTTGAGAGTGGG	6					-
chrX:36716713-36716736	124	62	CTATAAAAGGATATGGGAATAAG	6					+
chr7:32115757-32115780	124	24	AGCTAAAAGGGCAAAGGAATTGG	5			PDE1C	intron	-
chr3:122954368-122954391	122	34	TATTACAAGGGTCTGGGAGTGGG	6			SEMA5B	intron	-
chr5:176491888-176491911	122	24	GGCTAGAAGGGTTTGGAAGGGAA	6	GGCTAGAAGGGTTTGG-AAGGGA	6	FAF2	intron	-
chr4:14444681-14444704	120	74	AGATTAAAAGGGAAGGGAATGGG	7	GATTAAAAGGGAA-GGGAATGGG	7			-
chr2:205196104-205196127	118	72	AGGTAAAAGGGATGGGAATAAGG	7	AGGTAAAAGGGAT-GGGAATAAG	7	PARD3B	intron	-
chr20:58405083-58405106	118	60	AGATAAAGGGATTTGGGAATGGA	5			VAPB	intron	+
chr15:27276598-27276620	114	66			TACTAAGAGAGTT-GGGAATGGG	7	GABRG3	intron	+
chr4:30002982-30003005	110	56	TCCTAAAAGAGTTTGAGAATTGG	4					+
chr17:33552231-33552254	110	56	TAATAAAAGGCTTTGGAAATTGG	5			ASIC2	intron	-
chr3:48857463-48857486	110	26	TCTTAAAAGGATTTGGAAATGGA	6			SLC25A20	exon/three_prime_utr	-
chr7:13625981-13626004	108	0	ATTTAAAAGAGCTTGGGAATTGA	6			AC011287.1	intron	+
chr12:13740780-13740803	106	58	GGGTTAAAGGATTTGGGAATAGG	3			GRIN2B	intron	+
chr22:24614990-24615013	104	44	GGCATAAAGGGTTTGGGTGGGCG	6			GGT1	intron	+
chr8:30121107-30121130	102	28	AGATAAAAGGGGATGGGAATCAG	5			LEPROTL1	intron	-
chr7:102881882-102881905	100	66	AGATATAAGGGTTTGGAATGGGA	7	AGATATAAGGGTTTGG-AATGGG	6	FBXL13	intron	-
chr8:12866973-12866996	96	74	TTTTAAAAGGCTCTGAGAATTGG	6					+
chr4:29101269-29101292	96	28	AGCTAAAAGAAAATGGGAATGGG	5					-
chrY:7394073-7394096	94	0	AATTAAAAGGATTAGGGAATCAG	6					+
chr13:50790364-50790387	92	36	ATATAAAAGGATTTGGGAGAAGG	6			DLEU7	intron	-
chr14:89731078-89731101	90	60	AATAAAAAGGGTTTGGGAAGGGG	5			AL137230.2	intron	-
chr18:53472647-53472670	90	44	GACATAAAAGAGTTGAGAATGGG	7			DCC	intron	-
chr4:54909110-54909133	88	42	ACTTAAAAGTGTCTGGAAATGGG	6					-
chr14:57174663-57174686	86	62	AGCCAAAAGGGTTTGGAACGGTT	7	AGCCAAAAGGGTTTGG-AACGGT	7			+
chr7:114135133-114135155	86	34			TGCTAAA-GGGATTAGAAATTGG	7	FOXP2	intron	-
chr4:54544387-54544410	86	22	CTCTAGAAGGGTTTGGGTTTTGG	5					+
chr10:69662098-69662121	84	52	GCTCTAAAGGATATGGGAATGGG	6	GGCTCTAAAGGATATGGGAATGGG	6			+
chr2:39635560-39635583	84	50	ATATAAAAGGGACTGGGAATCAG	6			AC007388.1	intron	+
chr13:18267320-18267343	84	50	GGCATAAAGGGTTTGGGTGGGTG	6			GGT4P	intron	-
chr6:3327362-3327385	84	30	TACTAAAAGGATTTGGGTTTGGT	6	TACTAAAAGGATTTGGGT-TTGG	7	SLC22A23	intron	-
chr7:128863481-128863503	82	30			GGCAGAAAGGGTT-GAGATTGGG	7	ATP6V1F;KCP	intron;intron	-
chr17:39360220-39360243	80	48	GGCTAAAAGGGGAGAGGGAATGG	6	GGCTAAAAGGGGAGAGGGAATGGG	6	FBXL20	intron	+
chrX:130215069-130215092	80	26	AACTAAAAGGGTCTAGCAATAGG	5			ZNF280C	intron	-
chr3:20870013-20870036	78	46	GGCTAAAAAGCCTTGGGATGGGA	6	GGCTAAAAAGCCTTGGGA-TGGG	6	SGO1-AS1	intron	-
chr6:36078514-36078537	78	44	ATTTAAAAGGGTCAGGGAATAGA	6			MAPK14	intron	-
chrX:33869708-33869731	78	32	GGATAAAGGGGATTGGGAATCAG	4			AL591501.1	intron	+
chr6:33417040-33417063	76	38	GGCTAAAGGGGTCAGGGATTGGG	4			CUTA	exon/intron	+
chr4:100464920-100464943	76	0	TTCTAAAAGAGTTTGGGAAGAGT	5			EMCN	intron	+
chr3:20823597-20823620	74	66	AGCTAAAATGGTTTGGATTGGGT	7	AGCTAAAATGGTTTGG-ATTGGG	6	SGO1-AS1	intron	+
chr10:61403390-61403413	74	38	AAGTAAAAGAGTTTGGGATTAGA	6	AG-TAAAAGAGTTTGGGATTAGA	7			+
chr11:35237280-35237303	74	20	GCTTAAAAGGGTTTGGGAGAGGT	5	GCTTAAAAGGGTTTGGGAG-AGG	6			-
chr20:5840296-5840319	74	0	AGCTAAAAGGGGATTGGAATAGG	4			C20orf196	intron	-
chr3:185253278-185253301	72	58	TGGCTAAAGGCTTTAGGAATAGG	6	GGCTAAA-GGCTTTAGGAATAGG	5	EHHADH	intron	-
chr4:42522502-42522525	70	0	GGATTAAAAGGGTTGGGAATTAG	5	GATTAAAAGGGTT-GGGAATTAG	6	ATP8A1	intron	-
chr2:71278458-71278481	68	48	TGCTTAAAGGATTTGGGTCGGGA	7			ZNF638	intron	+
chr8:74175197-74175220	68	28	GGCTACAAGGATTTGGGATGAGG	4					+
chr5:172180039-172180062	68	24	GTCTAAGAGGACTTGGGAATTGG	4			STK10	intron	+
chr9:21031036-21031059	62	58	CTGCTAAAGGGTTTGGGAAGAGG	6	TGCTAAA-GGGTTTGGGAAGAGG	5	HACD4	intron	+
chr2:15426252-15426275	60	42	ATGTAAAAGGAGTTGGGAATCAG	6	TG-TAAAAGGAGTTGGGAATCAG	7	NBAS	intron	-
chr6:133951574-133951596	60	0			TTCTAAAAGGGAT-GGGAGTGGG	7			-
chr14:50174100-50174123	58	66	GGCTAAGAGGGTTTGGAGGCTAG	6	GGCTAAGAGGGTTTGGAGGCTAGT	7	SOS2	intron	-
chr1:181548717-181548740	58	38	GGCTAGGAGGGTTTGGGATGGTT	6	GGCTAGGAGGGTTTGGGA-TGGT	6	CACNA1E	intron	+
chr14:77243660-77243683	58	28	AGGCTAAAGAATTTGGAAATGGG	7	GGCTAAA-GAATTTGGAAATGGG	6	TMEM63C	intron	-
chr5:150065698-150065721	58	26	GAGCTAAAGGGTCTGTGAATGGG	6	AGCTAAA-GGGTCTGTGAATGGG	6	CSF1R	intron	+
chrX:136157273-136157296	58	16	GCCTAGAAGGGATTGGGTCTAGG	5			FHL1	intron	-
chr18:71231507-71231530	56	32	TATTAGAAGGGAATGGGAATGGG	6			AC091691.2	intron	+
chr6:154860941-154860964	56	20	GAGCTAAAAGCTTTGGGAGTAGG	7	AGCTAAAAGC-TTTGGGAGTAGG	6	TIAM2	exon/five_prime_utr/intron	+
chr10:84075652-84075675	56	0	GCAGAAAAGGGTTCTGGGAATGG	7	GCAGAAAAGGGTTCTGGGAATGGG	6			+
chr11:113690621-113690644	54	32	GAGTAAAAGGGTCTGGGTTTAGG	5			TMPRSS5	intron	+
chr10:8726386-8726409	54	30	GACTAAAATGGTTTGGGATGGTG	5	GACTAAAATGGTTTGGGA-TGGT	6			+
chr5:99240873-99240896	54	22	AGGTAGAAGGACTTGGGAATTGA	6	GG-TAGAAGGACTTGGGAATTGA	7			+
chr10:93557052-93557075	54	0	ATATAAAAGGGTCTGGAAATTTG	6					+
chr4:74845515-74845538	54	0	CCCTAGAAGGGCTTAGGAGTTGG	6					-
chr8:112079994-112080017	52	28	GGACAAAAGGGTTTGGATGGGAG	7					-
chr5:124968831-124968854	52	20	TTGTAGAAGGGATTGGGATTTGG	6	TG-TAGAAGGGATTGGGATTTGG	7	LINC02240	intron	+
chr3:81009400-81009423	52	18	GGTTAACAGGGTTTAGGATTTGG	4			LINC02027	intron	+
chr2:4749805-4749828	52	0	TGCTAACAGGCTCTGGGAATGGG	4					-
chr11:29976886-29976909	52	0	TTGTAGAAGGGATTGGGATTTGG	6	TG-TAGAAGGGATTGGGATTTGG	7			-
chr6:62794995-62795018	50	34	TTGTAGAAGGGATTGGGATTTGG	6	TG-TAGAAGGGATTGGGATTTGG	7			-
chr7:17719453-17719476	50	0	GGGCTAGAGGGTCTAGGAATTGG	6	GGCTAGA-GGGTCTAGGAATTGG	6			+
chr10:79031697-79031720	48	58	AGAGAAAAGGGTTTGGAATGGGC	7	AGAGAAAAGGGTTTGG-AATGGG	6	ZMIZ1-AS1	intron	-
chr4:155043525-155043548	48	24	GTTTATAAGGATTTGGGAATTAG	5					+
chr12:4156245-4156268	48	16	TCCTATAAGGGTTTGGGAATACA	5					-
chr7:36856312-36856334	48	0			AGCTAAA-GGGCTAGGAAATAGG	7	ELMO1	intron	+
chr13:86012470-86012493	48	0	CTATAAAAGGGTTTGGAATTGAT	7	CTATAAAAGGGTTTGG-AATTGA	7			+
chr9:115336557-115336580	46	48	TGAGAAAAGGATTTGGGAATAGA	5			AL691420.1;DEC1	intron;intron	-
chr2:163528006-163528029	46	38	TCATAAAAGGGTTTTGGAAGTGG	5	GTCATAAAAGGGTTTTGGAAGTGG	6			+
chr14:40510529-40510551	46	26			ACATAAAAGGGTTTGG-ACTGGG	7			-
chr3:69691039-69691062	46	0	ACATAAAGGGGAATGGGAATGGG	6	GACATAAAGGGGAATGGGAATGGG	7			+
chr18:53735710-53735733	46	0	ATTTAAAAGGGTTTGGACTAGGG	7	ATTTAAAAGGGTTTGG-ACTAGG	7			+
chr2:235589848-235589871	44	48	TTAGGAAAGGGTTTGGGAATGAG	6			AGAP1	intron	+
chr12:12031952-12031975	44	22	AGCTGGAAGGGTTTGAGAATGGG	4					+
chr13:46754183-46754206	44	0	AACTAAAAGATTTTGGGATTTGG	5					-
chr2:59950122-59950144	44	0			TTCTAAAATGGTT-GGGAATGAG	7	AC007100.1	intron	-
chrX:26280322-26280345	42	32	AAGTAAAAGGGTTTGGTGATGGG	5	AG-TAAAAGGGTTTGGTGATGGG	6			+
chr4:48214318-48214341	42	26	ACTTAAAAGGATTTGGGATGAGA	7			TEC	intron	+
chr11:47075586-47075609	42	22	GCCTAAAAGGGTTCAAGAATTGG	4			C11orf49	intron	+
chr11:58756378-58756401	42	0	GTGTAAAGGGGATTGGGAGTAGG	5			AP000445.2	intron	+
chr12:2751341-2751364	40	34	TGCTAAAGGGGATTGGGAAGGGG	4			AC092471.2	intron	-
chr3:32526455-32526478	40	16	ATGTAAAAGGATTTGGGGAACGG	6	TG-TAAAAGGATTTGGGGAACGG	7	DYNC1LI1	exon/three_prime_utr	-
chr6:121889764-121889787	40	0	TGCTAAGAGAGCTTGGAATTGGA	7	TGCTAAGAGAGCTTGG-AATTGG	7			+
chr14:98075918-98075941	40	0	CCTTAGAAGGACTTGGGAATGAG	7			AL163932.1	intron	+
chr2:181606950-181606973	40	0	AGACTAAAGAGTTTGGGAATTGA	6	GACTAAA-GAGTTTGGGAATTGA	6	CERKL	intron	-
chr22:39464018-39464041	40	0	GGTTACAAGGGTTGGGGATTGGG	4			MGAT3	intron	-
chr5:136438609-136438632	38	20	GGCTAGAAGGATTTGGGTGGTAA	7					-
chr2:4684250-4684273	38	0	AGCTAAAAGGGTTGAGGAATTGA	4					-
chr16:65646421-65646444	38	0	TAGAAAAGGGGTCTGGGAATGAG	7			AC092138.2	intron	-
chr16:48063378-48063401	36	36	GGCCTAAAAGGTTTGGGAAGGAC	6	GGCCTAAAAGGTTTGGGAA-GGA	7			+
chr13:49788460-49788482	36	18			CTCTAAAAGTGTT-GGGATTAGG	7	KPNA3	intron	-
chrX:48802299-48802322	36	18	GGCTTAGAGGGTCTGGGAATGGG	3			HDAC6	exon/five_prime_utr/intron	+
chr12:92275603-92275626	36	0	GATGAAAAGGGTCTAGAAATAGG	6			LINC02391	intron	+
chr4:113770636-113770659	36	0	CACTGAAAGGATTTAAGAATGGG	6					+
chr3:144408394-144408417	36	0	TGTCTAAAGGGTTTGTGATTGGC	7	GTCTAAA-GGGTTTGTGATTGGC	7			+
chr10:86056538-86056561	34	60	ATGGGGAAGGGTTTGGGAATGGG	6	TGGGGAA-GGGTTTGGGAATGGG	7	GRID1	intron	-
chr3:169440527-169440550	34	26	TGCTAGAAGGGTTGGGGATGGGG	5	TGCTAGAAGGGTTGGGGA-TGGG	6	MECOM	intron	+
chr18:48377594-48377617	34	16	TTCTAAAAGGGTTTGGGGAGGAA	6	TTCTAAAAGGGTTTGGGGA-GGA	7	ZBTB7C	intron	-
chr3:177834297-177834320	34	0	CAGTACAAGGGCCTGGGAATAGA	7			LINC02015	intron	+
chr1:167028366-167028389	34	0	TGGTAGAAGGGTTCAGGAATTGG	5	GG-TAGAAGGGTTCAGGAATTGG	6			+
chr3:99631477-99631500	32	16	GGGTAAAGGGGGCTGGGAATGGG	4					+
chr11:78615796-78615819	32	16	GGCTAGAAGGTTTTGGAATTGGG	4	GGCTAGAAGGTTTTGG-AATTGG	5			+
chr9:63728371-63728394	32	16	GGCTGGAAGGGTCTGGGAAGTGG	4					-
chr18:57245697-57245720	32	0	TGCAAAAAGGGTTTGGGAAATAA	5	TGCAAAAAGGGTTTGGGAAATAAG	6			+
chr3:59665508-59665531	32	0	TCCTAAAAGGCTTTGGGATGAGG	5					+
chrX:90045900-90045923	32	0	AGCTAAAAGGGGTTTGTGATAGG	5					+
chr21:42192458-42192481	30	48	AGGGAGAAGGGTTTGGGAATAGG	4	GGG-AGAAGGGTTTGGGAATAGG	5			-
chr5:35014017-35014040	30	26	TGGCTAAAGGGATTGGGAATGGC	6	GGCTAAA-GGGATTGGGAATGGC	5	AGXT2	cds/exon/intron	-
chr7:78809921-78809944	30	0	AATTAAAAGGATTTAGGAATTGC	6			MAGI2	intron	-
chr10:92652801-92652824	30	0	ACCAGAAAGGGTTTGGGATGGGG	6	ACCAGAAAGGGTTTGGGA-TGGG	7	KIF11	intron	+
chr6:73083191-73083214	30	0	ACATAAAAAGGTTTAGGAATGGG	5	GACATAAAAAGGTTTAGGAATGGG	6	KCNQ5	intron	-
chr14:43855354-43855377	30	0	AGAATAAAGGATCTAGGAATAGG	7					-
chr5:61979684-61979707	28	22	TGCTGGAAGGGTCTGGGAATAGG	4					-
chr18:13437557-13437580	28	0	GCCTATAAGGATTTGGGTATGGG	4			LDLRAD4	intron	+
chr6:166798738-166798761	28	0	TTGTAAAGGGGTCTGGGAAAGGG	6	TG-TAAAGGGGTCTGGGAAAGGG	7	RPS6KA2	intron	-
chr5:168202455-168202478	28	0	TGTCAAAAGGATTTGGGAATGAG	5	GTC-AAAAGGATTTGGGAATGAG	6	TENM2	intron	-
chr22:26647968-26647991	28	0	GGCTAGAAGGAATTGGGATGGGG	5	GGCTAGAAGGAATTGGGA-TGGG	6	MIAT	intron	-
chr2:230656714-230656737	28	0	GGATAAAAAGGTTTGGGGTAGGA	6	GGATAAAAAGGTTTGGGG-TAGG	6			+
chr14:98527603-98527626	28	0	ATCTAAAGGGGATTAGGAATTGG	5					+
chr18:21912764-21912787	28	0	GTTGTAAAGGATTTGGGAATGGC	6					-
chr3:73379152-73379175	26	32	CAGGTAAAGGGTTTGGTATTAGG	7	AGGTAAA-GGGTTTGGTATTAGG	7			+
chr16:68783568-68783591	26	26	AGCTAAATGGGATAGGGAATAGG	4			CDH1	intron	-
chr19:37134636-37134659	26	0	GAATAAAAGGGACTGGGGATTGG	5			AC012309.1;AC012309.2;ZNF585A	intron;intron;intron	-
chr7:2547554-2547577	26	0	CAAGAAAAGGGTCTGGGAATTGC	6			BRAT1	intron	-
chr12:52643129-52643152	26	0	TTTTAAAAGGCTTTGGGAATAGC	5					-
chr1:73998942-73998965	26	0	TTCTAAGAGGGTCTGGGAAGAGG	5					-
chr9:99573553-99573576	26	0	TGGCTAAAGGGCTTGGGAGTGAG	7	GGCTAAA-GGGCTTGGGAGTGAG	6			-
chr6:28382042-28382065	26	0	TAGCAAAAGGCTTTGGGAATAGG	5	AGC-AAAAGGCTTTGGGAATAGG	5	ZSCAN12	exon/intron/three_prime_utr	-
chr7:36204475-36204498	26	0	CTGTAAAAGGGTTTGGCATAGGG	6	CTGTAAAAGGGTTTGGCA-TAGG	7	EEPD1	intron	-
chr3:172058968-172058991	26	0	CTGCTAAAGGTTTTGGGAATTAG	7	TGCTAAA-GGTTTTGGGAATTAG	6	FNDC3B	intron	-
chr5:127028346-127028369	24	38	GACTAAAAGGGTATGGGAGGAGT	5			MARCH3	intron	-
chr17:33988075-33988098	24	36	GGCTAGAAGGGATTGGGAGGAAG	5			AC004147.4;AC024610.2;ASIC2	intron;intron;intron	+
chr17:50169557-50169580	24	20	TAGGGAAAGGGTTTGGGAACTGG	6	AGGGAAA-GGGTTTGGGAACTGG	7	SGCA	exon/intron/three_prime_utr	-
chr9:32484550-32484573	24	20	GGCTAAACGGATTTGGGTGGGGA	6	GGCTAAACGGATTTGGGTG-GGG	7	DDX58	intron	-
chr8:133231726-133231749	24	16	GGCTAAAAAAGTTTGGAAATGGG	3					+
chr3:18880467-18880489	24	0			AGCCAAAAGGGTT-GGATATAGG	7	SATB1-AS1	intron	+
chr12:126157655-126157678	24	0	TGTTAAAAGGATTTGAGAAAAGG	5			LINC02359	intron	-
chr15:52699424-52699447	24	0	GATTAAAAGGATTTGGAGATTGG	5			FAM214A	intron	-
chr8:20576224-20576246	24	0			GGCTACA-GGGAAAGGGAATGGG	7			-
chr5:42049720-42049743	24	0	TACTAAAAGTGTTAGGAATTGGA	7	TACTAAAAGTGTTAGG-AATTGG	7			-
chr1:34404754-34404777	24	0	CTATAAAAGGGCTTGAGATTGAG	7					-
chr10:79150664-79150687	24	0	GGGATAAAGGGTTTGGGGTGGGT	7	GGGATAAAGGGTTTGGGG-TGGG	7	ZMIZ1	intron	+
chr8:110861994-110862017	24	0	CCCCTAAAGGAACTGGGAATTGG	7					-
chr10:1300200-1300223	22	22	GGCTAAAAGGGTTTGGAAGGAAG	4			ADARB2	intron	-
chr16:77466078-77466101	22	16	TAATAAAAAGGCTTGGGAATCGA	6					+
chr15:101833305-101833328	22	0	AGCAAAAAGGGTAAGGGATTGGG	5					-
chr11:3846180-3846203	22	0	AACCTAAAGGGGCTGGGACTGGG	7					-
chr19:29188008-29188031	22	0	TCTAAAAGGGGTTTGGGAATTGG	5	TTCTAAAAGGGGTTTGGGAATTGG	5			+
chr13:71010949-71010972	22	0	GGCTAAATGGGTTTGTGTGGGAG	6					-
chr6:149847386-149847409	22	0	AGCTAAAAGAGCTAGGGAAGGGA	6	AGCTAAAAGAGCTAGGGAA-GGG	7	LRP11	intron	-
chr21:23593542-23593565	22	0	GCCTAGAAGGGTTTGGAGTTAGG	5					-
chr16:73197753-73197775	22	0			GACTAAGTGGGCT-GGGAATGGG	7	ZFHX3	intron	+
chr9:34457767-34457790	22	0	GGCTAAGAGAGATTGGGAATCAG	4			DNAI1;FAM219A	intron;intron	-
chr8:50447814-50447837	22	0	GATAAAAGGGGATTGGGAATTTG	6	AGATAAAAGGGGATTGGGAATTTG	7	SNTG1	intron	+
chr18:51398099-51398122	22	0	AGAGAAAAGGATTTGGGAAAAGG	5			LINC01630	intron	-
chr6:153000443-153000466	22	0	GCTCTAAAGGGTTTAGAATTAGG	7			MTRF1L	intron	+
chr4:151706044-151706067	22	0	AGATAAAAGGGTTTAGGTTTGGG	5			GATB	intron	-
chr1:89972359-89972382	22	0	AGGTAAAAGTATTTGGGAATATG	5	GG-TAAAAGTATTTGGGAATATG	6			+
chr3:154524043-154524066	20	36	TTTGAAAAGGATTTGGGAATATG	6			AC092994.1	intron	-
chr5:29821848-29821871	20	32	AATTAAAAGGGCCTGAGATTTGG	7					-
chr5:32435526-32435549	20	22	GTATAAAACGGTTTGGGAATGGG	3			ZFR	intron	+
chr5:6588806-6588829	20	18	GGGCTAAAGGGTATGAAAATGGG	6	GGCTAAA-GGGTATGAAAATGGG	6			+
chr7:95242806-95242828	20	0			GGAGAAAAGAGTT-GGGATTAGG	7	PPP1R9A	intron	-
chr7:27206735-27206758	20	0	GAGTAAAAGGGCTTGAAATTGGG	6	GAGTAAAAGGGCTTGA-AATTGG	7	HOTTIP	exon	+
chr3:141324720-141324743	20	0	AGAAAAAGGGTTTGGAGAATAGG	7	AAGAAAAAGGGTTTGGAGAATAGG	7	AC117383.1;PXYLP1;ZBTB38	intron;intron;intron	+
chr10:81363652-81363675	20	0	AGATGAAAGGGTTTGGAAATGAG	5					+
chr18:50398289-50398312	20	0	GTTTAAAAGGAATTGGAATTGGG	6	GTTTAAAAGGAATTGG-AATTGG	7			-
chr12:49341073-49341096	20	0	GGCCAAAAGGGTTGGGTCTTGGC	6	GGCCAAAAGGGTT-GGGTCTTGG	6			+
chr2:165562888-165562911	20	0	ATGTAAAAGGATATGGGAAGAGG	6	TG-TAAAAGGATATGGGAAGAGG	7	CSRNP3	intron	+
chr18:55966271-55966294	20	0	CTCTAAAAGGATTGGGAATTAGA	7	CTCTAAAAGGATT-GGGAATTAG	7	AC009271.1	intron	-
chr11:88163457-88163480	18	30	TGCTAAAAGAGTTTGGGTGGTTC	7			RAB38	intron	-
chr5:168980111-168980134	18	28	GATAAAAAGGGTTTGGGATTGGA	5	GATAAAAAGGGTTTGGGA-TTGG	6	SLIT3	intron	-
chr5:39578023-39578046	18	22	GGTTACTAGGGTTTGGGAGTGGG	4					+
chr12:2529492-2529515	18	20	TTGGAAAAGGGTTTGGAAATTGG	5	TGG-AAAAGGGTTTGGAAATTGG	6	CACNA1C	intron	+
chr5:138511118-138511141	18	18	ACACTAAAGGCTTTGGAAATGGG	7	CACTAAA-GGCTTTGGAAATGGG	7	ETF1	cds/exon	-
chr13:60959377-60959399	18	0			AGCTAAA-GAATTTGGGAAGGGG	7			+
chr3:16022140-16022163	18	0	AATAAAAGGAGTTTGGGAATCAG	7	TAATAAAAGGAGTTTGGGAATCAG	7			-
chr4:151741473-151741496	18	0	CAATAAAAGGATGTGGAAATGGG	6			GATB	intron	+
chr2:107674868-107674891	18	0	GGCTAGACGGGTCTGGAATTGGG	5	GGCTAGACGGGTCTGG-AATTGG	6			+
chr9:80526061-80526083	18	0			TACTAAAAGA-TTTGGAAATAGG	7			+
chr3:174495454-174495477	18	0	ACATAAAAAGGTTTGGGAATAAA	6	GACATAAAAAGGTTTGGGAATAAA	7	NAALADL2	intron	-
chr3:118876306-118876329	18	0	GAGAAAAGAAGTCTGGGAATGGG	7	GGAGAAAAGAAGTCTGGGAATGGG	7			+
chr6:23463787-23463810	18	0	AGGTAAAAGGGGTTGGGTACGGG	5	GG-TAAAAGGGGTTGGGTACGGG	6			+
chr2:74570972-74570994	18	0			GGTTAAAAGGGCTTGA-ATTAGG	7	M1AP	intron	+
chr9:110837501-110837524	18	0	GTTTAAAAGGGTTTGGAACTGGC	5	GTTTAAAAGGGTTTGG-AACTGG	6			-
chr4:40118955-40118978	18	0	GTTAAAAAGGAGTTGGGAATGGG	5			N4BP2	intron	+
chr9:94643054-94643077	18	0	GGCTAGAGGGATGTGGGAATTGG	4					+
chr1:214801084-214801107	18	0	TGTTAACAGGGCTTGGAAAGGTG	7					-
chr8:76421416-76421439	18	0	GACTAAAAGGGAGTGGGAAGAGG	4			LINC01111	intron	-
chr11:19011902-19011925	18	0	AGCTAGAAGGGTTTGGGGTTGGG	4					-
chr9:10275024-10275047	18	0	AAGTAAAAGGGCTTGGAAATCAG	6	AG-TAAAAGGGCTTGGAAATCAG	7	PTPRD	intron	+
chr2:194084028-194084051	18	0	AACTAGAAGGAATTAGGAATTGG	6					-
chr2:102800468-102800491	18	0	GGATATAAGGATATGGGATTTGG	5			TMEM182	intron	-
chr22:35369427-35369450	16	0	TACTAAAAGAACTTGGGAAATGG	6					+
chr11:66815592-66815615	16	0	CTGTAAAAGGGCATAAGAATAGG	7			C11orf80	intron	+
chr19:48437673-48437695	16	0			GGATAGAAGGGCT-GGGACTGGG	7	GRIN2D	intron	-
chr4:160537274-160537296	16	0			GGCTAGAGGGGTT-GGAATTGGG	7			+
chrX:132292555-132292578	16	0	AGGTAAAAGAGTGTGGGATTGGG	5	GG-TAAAAGAGTGTGGGATTGGG	6	RAP2C-AS1	intron	+
chrX:123911054-123911077	16	0	AGGTAAAAGGGTATTAGGATGGG	6	GG-TAAAAGGGTATTAGGATGGG	7	XIAP	exon/three_prime_utr	-
chr1:8856448-8856471	16	0	TAGAAAAGGGAATTGGGAATGGG	7					+
chr10:120646066-120646088	16	0			AGCTCAA-GGGTCTGGGAGTAGG	7			+
chr5:63868734-63868757	16	0	CATATAAAGAGTTTGGGAATGGG	6	CCATATAAAGAGTTTGGGAATGGG	7			+
chr15:65799462-65799485	16	0	TGCTAAAAGGGAATGGGGAATTA	7	TGCTAAAAGGGAATGGGGAATTAG	7	RAB11A	intron	+
chr15:72162979-72163002	16	0	GAGGAAAAGGATTTGGGAGAAGG	6			GRAMD2A	intron	-
chr11:128175016-128175039	16	0	TGGAAAAAGGGTTTGGGAAAGGA	5	TGGAAAAAGGGTTTGGGAA-AGG	6			-
chr3:68930895-68930918	16	0	GGCTAAAATAATTTAGGAACAGC	6			FAM19A4	intron	-
chr3:128829955-128829978	16	0	CGTATAAAAGGTCTAGGAATTGG	7	GTATAAAAGG-TCTAGGAATTGG	7			+
chr13:21846428-21846451	16	0	GGCTAGAGGGGGGAGGAAATGGG	6					-
chr13:61995041-61995064	16	0	ACCATAAAAAGGTTGGGAATTGG	7	CCATAAAAAGGTT-GGGAATTGG	7			-
chr4:155540088-155540111	16	0	GCTCCACAGGGTTTGGGAATGGG	5	GGCTCCACAGGGTTTGGGAATGGG	5			-
chr2:33634187-33634210	16	0	GGAATGAAGGGCCTGGGAATAGG	6					-
chr6:119088076-119088099	16	0	GGCTAGAAGGAGAAGGGAATGGA	6			FAM184A	intron	+
chr3:139491632-139491655	16	0	AGCTAGTAGGGTCTGGAATTGGG	6	AGCTAGTAGGGTCTGG-AATTGG	7	AC097103.2	intron	+
chr15:50570540-50570563	16	0	CTTTAAAAGTGTTTGGGATTGGC	6	CTTTAAAAGTGTTTGGGA-TTGG	7	TRPM7	intron	+
chr4:183787234-183787257	16	0	TGTAAAAGGGAATTGGGAATGAG	7					-
chr1:243826373-243826396	16	0	GAGTAAAGGGGTTTGGTAATTGA	5			AKT3	intron	-
chr6:94012591-94012614	14	0	ACGAACAATGGTTTGGGAAGTGG	7					+
chr14:63199089-63199112	12	0	GGTTAAAATGATTTGGCCTTTGT	7					-
chr2:123164208-123164231	10	0	GGGTAAACATGTTTGGTAGTAGG	6					-
chr8:105215741-105215764	10	0	GGCTAAATCATTTAGGAAATAAG	7			ZFPM2	intron	+
chr9:85142112-85142135	0	26	AGCTAAACAGGTTTGGGAAGTGG	4					+
chr5:16409591-16409614	0	26	CATAAAAAGGGTTTGAGAATAAG	6			LINC02150	intron	+
chr2:164956031-164956054	0	24	GAGTACAAGGGTTTGGGAAAGGG	4			AC019197.1	intron	+
chr8:70900170-70900193	0	22	TCTATTAAGGGTTTGGGAGTGGG	7	CTCTATTAAGGGTTTGGGAGTGGG	7			-
chr13:30999161-30999184	0	18	CGGTAAAAGGGCTGGGGATGGGG	6	CGGTAAAAGGGCTGGGGA-TGGG	7			+
chr2:148878560-148878583	0	16	ATACTGAAGGGTTTGGGAGTTGG	7	TACTGAA-GGGTTTGGGAGTTGG	7	AC105402.3;KIF5C	exon/intron;intron	+
chr1:226198004-226198027	0	16	CAGTAAAAGGATCTGGGAGAAGG	7					+
chrX:65795121-65795144	0	16	TCGCTAAAGGCTTTGGAAATGGG	7	CGCTAAA-GGCTTTGGAAATGGG	6	ETF1P3	exon	+
chr12:923605-923628	0	16	AGTTACAAGGGTCTGGGAAAGGG	5			RAD52	intron	+
chr16:10286646-10286669	0	16	TTGTAGAAGGGATTGGGATTTGG	6	TG-TAGAAGGGATTGGGATTTGG	7			-
chr8:74092357-74092380	0	16	GGGAGAAAGGGTTTGGGAATGGC	4			AC087672.2	intron	+
chr2:116041945-116041968	0	10	GGCTAAAGGGGTTTGCCAATAGG	3					-
chr11:63715753-63715776	0	10	TGGTAAAACTGTTTGGGAACCTC	7			RTN3	intron	-
