# Supplementary material for: Correction of a urea cycle defect after ex vivo gene editing of human hepatocytes
Source: Mol Ther. 2021 Jan 21;29(5):1903–17. doi: 10.1016/j.ymthe.2021.01.024 (PMC8116578; doi:10.1016/j.ymthe.2021.01.024)
Supplement: Table S4. Off-target sites identified by CIRCLE-seq for gRNA8 and Cas9 nuclease — Chromosomal coordinates are listed, followed by the CIRCLE-seq read count for each site for two replicates, the off-target sequence, number of mismatches, bulge mismatch sequence, score for the off-targets with bulges, and annotations according to Ensembl as gene and region. [file mmc3.xlsx]

## Sheet: gRNA8
Chromosomal coordinate	CIRCLE-seq readcount 1	CIRCLE-seq readcount 2	Off-target sequence	Mismatches	Bulge sequence	Bulge score	Gene	Region	Strand
chr1:96037068-96037091	1306	804	TTTCTACATTACATTGCCCGGGA	5	TTTCTACATTACATTGCCC-GGG	6			+
chr21:30269174-30269197	1246	762	TCTCTATATTATATTGCCCTGGT	5	TCTCTATATTATATTGCCC-TGG	6			+
chr2:170738754-170738777	1186	622	TCTCTACACTATATTGCCCAGGC	5	TCTCTACACTATATTGCCC-AGG	6	AC007405.1	intron	-
chr2:55804239-55804262	1076	780	CCCCTACATTAAATTGCCCCAGG	4					-
chr9:136834895-136834918	980	400	ATGCTATATTATATTGCCCAGGC	5	ATGCTATATTATATTGCCC-AGG	6	RABL6	intron	-
chr16:17629264-17629287	910	624	TAATTACATTATAATGCCCCAGG	4	AAT-TACATTATAATGCCCCAGG	4			-
chr1:239687355-239687378	908	772	ATACTACATGATATTGCCCTGGA	5	AATACTACATGATATTGCCC-TGG	7	CHRM3	intron	-
chr10:49036374-49036397	428	180	CATGTACAATATATTGCCCCAAG	4			VSTM4	intron	-
chr17:78949316-78949338	416	96			AATCT-CATCATATTGCCCAGGC	6			-
chr1:44386863-44386886	408	44	TTTCTACATTATATTGCCTTGGT	5	TTTCTACATTATATTGCCT-TGG	6			+
chr15:56089937-56089960	304	114	TGTCTACAATATATAGTCCCTGG	5			RFX7	exon/intron/three_prime_utr	+
chrX:38402015-38402038	298	154	AATCTACATTATATTGCCCCTGG	0			AF241726.2;OTC	intron;intron	+
chr3:154928309-154928332	288	106	TTTCTACACAATATTGCCCCAGG	4					-
chr2:200282889-200282911	278	70			GATCTA-ATTACATTGCCCAGGC	7			+
chr7:8284967-8284990	246	58	AGATTACATTATATAGCCCTGGG	5	GAT-TACATTATATAGCCCTGGG	6	AC007128.1	intron	-
chr14:51062479-51062501	244	212			TATCTACAT-ATATTCCCCAGGG	6	TRIM9	intron	-
chr6:124781922-124781945	230	200	AATCCACATTTTATTCCCCTGGA	5	AATCCACATTTTATT-CCCCTGG	5	NKAIN2	intron	+
chr7:111737316-111737338	230	44			AATCT-CACTATATTGCCCAGGC	6	DOCK4	intron	+
chr12:66334265-66334287	218	44			AATCT-CACTATATTGCCCAGGT	6	HELB	intron	-
chr4:35647193-35647216	204	262	AGAATACAATATATTGCCCCAGG	4					+
chr18:29254710-29254733	194	130	ATTCTACATTATATATGCCCCAG	5	ATTCTACATTATATATGCCCCAGA	5			+
chr7:130168747-130168769	194	56			TATCT-CACTATATTGCCCAGGC	7	TMEM209	intron	-
chr3:120024135-120024157	192	66			TATCT-CACTATATTGCCCAGGC	7	GSK3B	intron	-
chr7:149848991-149849013	188	44			AATCT-CACTATATTGCCCAGGC	6	ZNF862	intron	+
chr10:99783602-99783624	186	52			AAACTACATT-TATTGCCCCAGG	4	ABCC2	intron	-
chr3:172779236-172779259	184	126	TCACTGCATTATATTGCCCCAAG	5	CA-CTGCATTATATTGCCCCAAG	6	ECT2	intron	+
chr18:61750836-61750859	182	102	TAACTACACTATTTTGCCCCTGG	4	AA-CTACACTATTTTGCCCCTGG	5	LINC01544	intron	+
chr2:202922020-202922042	176	26			AATCT-CATTATATTTCCCAGGC	6	CARF;WDR12	intron;intron	+
chr2:114705872-114705894	170	66			TATCTATATTAT-TTGCCCAGGT	7	DPP10	intron	+
chr6:34724294-34724316	166	42			AATCT-CACTATATTGCCCAGGC	6			-
chr3:72077027-72077049	162	50			TATCT-CACTATATTGCCCAGGC	7	LINC00877	intron	+
chr1:238967029-238967052	162	44	AAATCTCACTATATTGCCCAGGC	7	AATCT-CACTATATTGCCCAGGC	6			-
chr3:63579124-63579146	154	86			AATATACAT-ATATTGCCCCATG	5	SYNPR	intron	-
chr11:16620467-16620490	154	72	ACCCTACATTATGTTGCCCTGGT	5	ACCCTACATTATGTTGCCC-TGG	6	C11orf58;SOX6	intron;intron	+
chr15:66609425-66609447	154	54			AATCT-CACTATATTGCCCAGGC	6	LINC01169	intron	-
chr1:116456168-116456190	154	40			AATCT-CACTATATTGCCCAGGC	6	LINC01762	intron	-
chr10:102161422-102161444	152	72			AATCT-CACTATATTGCCCAGGC	6	NOLC1	intron	+
chr3:86829239-86829262	150	60	CTGCTATATTATATTGCACCTGG	5	ACTGCTATATTATATTGCACCTGG	6			+
chr7:102437855-102437877	150	56			AATCT-CACTATATTGCCCAGGC	6	ORAI2	intron	-
chr7:105720612-105720634	150	50			GATCT-CATTACATTGCCCAGGC	7	ATXN7L1	intron	+
chr14:60186344-60186366	148	30			GATCT-CATTACATTGCCCAGGC	7			+
chr16:60848305-60848328	146	154	AATCAACATTATATTGCCTGGCA	5	AATCAACATTATATTGCCT-GGC	6			-
chr10:78279404-78279426	146	26			GATCT-CACTATATTGCCCTGGC	7	AC012560.1;LINC00595	intron;exon/intron	+
chr16:78020087-78020109	144	0			GATCT-CATCATATTGCCCAGGG	6	AC079414.1	intron	+
chr17:68168321-68168343	142	62			TATCT-CACTATATTGCCCAGGC	7			-
chr8:134814572-134814595	142	32	AATATATATTATATTGCCTTGGC	5	AATATATATTATATTGCCT-TGG	6			-
chr13:45066048-45066070	140	24			AATCT-CATTATGTTGCCCGGGT	6	AL359706.1	intron	-
chr4:181541178-181541201	138	118	GAATCTCATTATATTGCCCAGGC	7	AATCT-CATTATATTGCCCAGGC	5			-
chr7:93921181-93921204	136	132	CCTCTACATAACATTCCCCCGGA	6	CCTCTACATAACATT-CCCCCGG	7			+
chr12:57635963-57635986	136	52	AAATCTCATTATATTGCCCAGGC	6	AATCT-CATTATATTGCCCAGGC	5			-
chr9:109842819-109842841	136	48			AATCT-CACTATATTGCCCAGGC	6	PALM2;PALM2-AKAP2	intron;intron	-
chr9:121722780-121722803	136	44	TAGTCTCATTATATTGCCCAGGC	7	AGTCT-CATTATATTGCCCAGGC	6	DAB2IP	intron	-
chr15:89521934-89521956	134	64			AATCT-CACTATATTGCCCAGGC	6	AC013391.2;LINC00928	intron;intron	-
chr6:154648935-154648958	134	42	TTTATACATCACATTGCCCCAGG	5					+
chr9:15325708-15325730	134	38			AATCT-CACTATATTGCCCAGGC	6			-
chr20:40918745-40918767	134	18			AATCT-CATTATGTTGCCCAGGC	6			-
chr16:10037992-10038015	130	34	AGTCTACATCATAATCCCCTGGA	6	AGTCTACATCATAAT-CCCCTGG	6	GRIN2A	intron	+
chr12:24515142-24515165	128	44	CTTCTACATTATACTGCCTCTGG	4			SOX5	intron	-
chr11:55593570-55593592	128	42			GATCT-CACTATATTGCCCAGGC	7			-
chr13:26554321-26554343	128	42			AATCT-CACTATATTGCCCAGGC	6			+
chr7:138009130-138009152	128	18			AATCT-CATTATGTTGCCCAGGC	6	AKR1D1	intron	+
chr19:33576705-33576727	124	58			AATCT-CACTATATTGCCCAGGT	6			-
chr19:29859995-29860018	124	54	AAATCTCACTATATTGCCCAGGC	7	AATCT-CACTATATTGCCCAGGC	6			+
chr6:125881474-125881496	122	66			AATCT-CACTATATTGCCCAGGC	6	NCOA7	intron	-
chr4:150629092-150629114	122	36			GATCT-CACTATATTGCCCAGGC	7	LRBA	intron	+
chr12:111479951-111479974	120	34	ACGTCTCATTATATTGCCCAGGT	7	CGTCT-CATTATATTGCCCAGGT	7	ATXN2	intron	-
chr15:99740575-99740598	120	28	AGTTCTCATTATATTGCCCAGGC	6	AGTTCTCATTATATTGCCC-AGG	7			-
chr5:170675105-170675127	120	22			GATCT-CACTATATTGCCCAGGC	7	AC027312.1;KCNIP1	intron;intron	-
chr4:121851524-121851547	118	64	TATCCATACTATATTGCCCAGGA	6	TATCCATACTATATTGCCC-AGG	7	BBS7	intron	-
chr5:120535907-120535929	118	54			AATCT-CACTATATTGCCCAGGC	6	PRR16	intron	-
chr16:25264184-25264206	118	38			GATCT-CACTATATTGCCCAGGC	7			-
chr16:23010612-23010634	118	28			GATCT-CACTATATTGCCCAGGC	7			+
chr2:201573450-201573472	118	22			GATCT-CACTATATTGCCCAGGC	7	C2CD6	intron	+
chr7:97922336-97922358	118	0			AATCT-CATTCTATTGCCCAGGC	6	AC079781.5	intron	-
chr2:69300710-69300732	116	74			AATCT-CACTATATTGCCCAGGC	6			-
chr4:39404983-39405005	116	24			AGTCT-CACTATATTGCCCAGGC	7			+
chr14:92913698-92913720	114	36			AATCT-CACTATATTGCCCAGGC	6			+
chr13:92534091-92534114	112	72	AAATCTCACTATATTGCCCAGGC	7	AATCT-CACTATATTGCCCAGGC	6	GPC5	intron	-
chr2:237407102-237407124	110	42			TATCT-CACTATATTGCCCAGGC	7	COL6A3	intron	+
chr5:27233766-27233788	110	36			AATCT-CACTATATTGCCCAGGC	6			-
chr12:4785717-4785740	108	108	CATCTACATTATATTGCTGGTCA	6			GALNT8	intron	-
chr1:220277355-220277377	108	46			CATCT-CACTATATTGCCCAGGC	7			+
chr10:68855635-68855657	108	36			GATCT-CATTATATTACCCAGGC	7	STOX1	intron	+
chr5:113110009-113110031	108	36			GATCT-CATTACATTGCCCAGGC	7	MCC	intron	+
chr2:171932672-171932695	108	30	AGATCTCATTATATTGCCCAGGC	7	GATCT-CATTATATTGCCCAGGC	6	HAT1;SLC25A12	intron;intron	-
chr19:13822064-13822086	108	0			GATCT-CATTACATTGCCCAGGT	7	ZSWIM4	intron	+
chr4:62222134-62222157	106	48	GTCCTACATAATATTGCCCCCAG	5	AGTCCTACATAATATTGCCCCCAG	6			+
chr10:103864604-103864626	106	32			GATCT-CACTATATTGCCCAGGC	7			-
chr22:42804235-42804257	106	0			AATCT-CATTCTATTGCCCAGGC	6	ARFGAP3	intron	+
chr16:57212116-57212138	106	0			AATCT-CATTATGTTGCCCAGGC	6	RSPRY1	intron	-
chr2:31555909-31555931	102	54			GATCT-CACTATATTGCCCAGGC	7	AL133247.1;SRD5A2	intron;intron	-
chr1:230504968-230504990	100	42			TATCT-CACTATATTGCCCAGGC	7			-
chr1:25855359-25855381	100	38			GGTCT-CATTATATTGCCCAGGC	7	AUNIP	intron	+
chr14:102767238-102767261	98	16	CAGTCTCATTATATTGCCCAGGC	7	AGTCT-CATTATATTGCCCAGGC	6			+
chr16:30791609-30791631	98	0			GATCT-CACTATATTGCCCAGGC	7			+
chr11:100915810-100915833	96	48	TGTCTACATTATATACCCTGGGA	7	TGTCTACATTATATA-CCCTGGG	7	ARHGAP42	intron	-
chr10:72457014-72457036	96	46			GATCT-CACTATATTGCCCAGGT	7	MICU1	intron	+
chr7:27620124-27620146	96	30			AATCT-CAGTATATTGCCCAGGC	6	HIBADH	intron	-
chr5:179998488-179998510	96	26			CATCT-CACTATATTGCCCAGGC	7	RNF130	intron	+
chr5:105660541-105660563	96	26			TATCT-CAATATATTGCCCAGGC	7			+
chr10:19722394-19722416	96	0			CATCT-CACTATATTGCCCAGGC	7	AL157895.1;MALRD1	exon;intron	-
chr11:17997009-17997031	96	0			GATCT-CACTATATTGCCCAGGC	7	SERGEF	intron	-
chr13:108883815-108883837	94	60			GATCT-CACTATATTGCCCAGGC	7	MYO16	intron	+
chr2:55675386-55675408	94	54			CATCT-CATTATATTGCCCAGGC	6	PNPT1	intron	-
chr13:53539717-53539739	94	50			GATCT-CACTATATTGCCCAGGC	7			+
chr2:232684556-232684578	94	26			GATCTA-ACTATATTGCCCAGGC	7			-
chr6:121847643-121847665	94	26			GATCT-CATTATATTGCCCAGGC	6			-
chr9:112958802-112958824	94	0			TATCT-CATTATGTTGCCCAGGC	7	ZNF883	exon/intron	+
chr3:57523187-57523209	92	24			GATCT-CACTATATTGCCCAGGC	7	DNAH12	intron	-
chr7:102054772-102054794	92	0			GATCT-CATTATATTGTCCAGGC	7	CUX1	intron	-
chr18:23796730-23796752	90	32			GATCT-CATTATATTGCCCAGGC	6	LAMA3	intron	+
chr2:8235805-8235827	88	42			CATCT-CACTATATTGCCCAGGC	7	LINC00298;LINC00299	intron;intron	-
chr2:62887542-62887564	88	26			TATCT-CACTATATTGCCCAGGC	7	EHBP1	intron	-
chr1:42589298-42589321	88	24	AATCTACATTAATTGCCCTCAGG	5	AATCTACATTA-ATTGCCCTCAGG	6	CCDC30	cds/exon/intron	+
chr20:34164407-34164429	88	0			AATCT-CATTATGTTGCCCAGGC	6			+
chr1:236152266-236152288	88	0			GATCT-CACTATATTGCCCAGGA	7	GPR137B	intron	-
chr2:118600152-118600174	86	76			GATCT-CATTATATTGCCCAGGC	6			+
chr10:63590121-63590143	86	72			GATCT-CATTATATTGCCCAGGC	6	REEP3	intron	+
chr2:202389034-202389057	86	54	GGTTCTCATTATATTGCCCAGGC	7	GTTCT-CATTATATTGCCCAGGC	7	BMPR2	intron	-
chr9:119594363-119594386	86	48	TATTCACATTATATTGTCCTGGA	6	TATTCACATTATATTGTCC-TGG	7			-
chr1:28026420-28026442	86	38			GATCT-CACTATATTGCCCAGGC	7	EYA3	intron	-
chr7:6292088-6292110	86	36			GATCT-CACTATATTGCCCAGGC	7			-
chr14:46628338-46628360	86	34			GATCT-CACTATATTGCCCAGGC	7			-
chr1:79852268-79852291	84	76	GTTTCTCATTATATTGCCCAGGC	7	TTTCT-CATTATATTGCCCAGGC	7			+
chr18:31063014-31063036	84	54			CATCAA-ATTATATTGCCCAGGT	7	DSC2	exon/three_prime_utr	-
chr2:153640583-153640606	84	48	AGGTCTCATTATATTGCCCAGGC	7	GGTCT-CATTATATTGCCCAGGC	7			-
chr13:52651688-52651711	84	40	AATCTACAAAATATTGCCAGGAG	5			AL139089.1	exon	+
chr19:39692902-39692924	84	30			CATCT-CACTATATTGCCCAGGC	7	AC005515.2	intron	-
chr14:61483851-61483873	84	24			GGTCT-CATTATATTGCCCAGGC	7	PRKCH	intron	-
chr13:98241584-98241606	84	24			CATCT-CACTATATTGCCCAGGC	7	FARP1	intron	-
chr11:94930241-94930263	82	38			GATCT-CACTATATTGCCCAGGC	7			-
chr12:31354615-31354638	82	34	CAGTCTCATTATATTGCCCAGGC	7	AGTCT-CATTATATTGCCCAGGC	6			-
chr1:152406181-152406203	82	18			TATCT-CATTATGTTGCCCAGGC	7	FLG-AS1	intron	+
chr8:6525419-6525442	80	56	AGTTCTCATTATATTGCCCTGGC	6	AGTTCTCATTATATTGCCC-TGG	7	ANGPT2;MCPH1	intron;intron	+
chr8:15492741-15492763	80	48			GATCT-CACTATATTGCCCAGGC	7	TUSC3	intron	-
chr21:36080939-36080961	80	34			GATCT-CATTATATTGCCCAGGC	6	AP000688.1	intron	-
chr15:44124928-44124950	80	32			GATCT-CACTATATTGCCCAGGC	7	FRMD5	intron	-
chr3:196128887-196128909	80	18			GATCT-CACTATATTGCCCAGGC	7			+
chr19:1023210-1023232	78	50			GATCT-CATTATATTGCCCAGGC	6			-
chr9:92978823-92978846	78	46	GAATCTCATTATATTGCCCAGGC	7	AATCT-CATTATATTGCCCAGGC	5	FGD3	intron	+
chr15:69049380-69049403	78	40	AAATCTCCTTATATTGCCCAGGC	7	AATCTCC-TTATATTGCCCAGGC	6	NOX5	intron	+
chr3:31846203-31846225	78	40			GATCT-CACTATATTGCCCAGGT	7	OSBPL10	intron	+
chr3:37229428-37229450	78	38			GATCT-CATTATATTGCCCAGGC	6			-
chr4:131600806-131600828	78	34			CATCT-CATTATATTGCCCAGGC	6			-
chr2:43196491-43196513	78	28			GATCT-CATTATATTGCCCAGGC	6			+
chr5:80347167-80347189	78	18			GATCT-CACTATATTGCCCAGGC	7			+
chr18:34109315-34109337	78	0			AATCT-CACTATATTACCCAGGC	7	NOL4	intron	-
chr1:54030162-54030185	76	66	GATTCTCATTATATTGCCCAGGA	6	ATTCT-CATTATATTGCCCAGGA	6	TMEM59	exon/three_prime_utr	+
chr20:12263819-12263841	76	56			CATCT-CAATATATTGCCCAGGC	7			+
chr8:9946756-9946779	76	36	GGTTCTCATTATATTGCCCTGGC	7	GTTCT-CATTATATTGCCCTGGC	7			+
chr12:32886796-32886818	76	28			GATCT-CACTATATTGCCCAGGC	7	PKP2	intron	-
chr11:3574311-3574333	76	20			AATCT-CATTCTATTGCCCAGGC	6	AC127526.2	intron	-
chr7:23441236-23441258	76	16			GATCT-CACTATATTGCCCAGGC	7	IGF2BP3	intron	-
chr16:1721405-1721427	76	0			GATCT-CACTATATTGCCCAGGC	7	MAPK8IP3	intron	-
chr10:65787827-65787850	74	46	ATTCTACTTTATATGCACCAGGA	7	ATTCTACTTTATAT-GCACCAGG	6			-
chr1:108525697-108525719	74	46			GATCT-CACTATATTGCCCAGGC	7			-
chr9:99910901-99910924	74	42	AGGTCTCATTATATTGCCCAGGC	7	GGTCT-CATTATATTGCCCAGGC	7	STX17	intron	+
chr2:176028848-176028870	74	40			GATCT-CACTATATTGCCCAGGC	7			+
chr15:52503435-52503457	74	22			CATCT-CACTATATTGCCCAGGC	7	MYO5A	intron	-
chr8:29534384-29534406	74	22			GATCT-CACTATATTGCCCAGGC	7			-
chr11:33467663-33467686	74	20	AATCTACTATATACTGCCCAGGC	5	AATCTACTATATACTGCCC-AGG	6	KIAA1549L	intron	-
chr1:35470297-35470319	74	18			AGTCT-CATCATATTGCCCAGGC	7	KIAA0319L	intron	-
chr3:27838552-27838574	74	0			GATCT-CACTATATTGCCCAGGC	7	LINC01980	intron	+
chr16:50282912-50282934	72	54			GGTCT-CATTATATTGCCCAGGC	7	ADCY7	intron	+
chr2:189113234-189113256	72	28			TATCT-CACTATATTGCCCAGGC	7	COL5A2	intron	-
chr20:51916457-51916479	72	22			GATCT-CACTATATTGCCCAGGC	7			-
chr15:39811219-39811241	72	18			GATCT-CACTATATTGCCCAGGC	7	GPR176	intron	+
chr1:63354375-63354397	72	16			GATCT-CACTATATTGCCCAGGC	7			+
chr13:30654423-30654445	72	0			CATCT-CACTATATTGCCCAGGC	7	USPL1	intron	+
chr4:64330607-64330630	70	60	CAGTCTCATTATATTGCCCAGGC	7	AGTCT-CATTATATTGCCCAGGC	6	TECRL	intron	-
chr5:134478762-134478784	70	48			GATCT-CACTATATTGCCCAGGC	7	AC005355.1	intron	-
chr4:67456523-67456545	70	46			GATCT-CACTATATTGCCCAGGC	7	AC104806.2	intron	-
chr7:155632473-155632495	70	28			CATCT-CACTATATTGCCCAGGC	7	AC009403.1;AC009403.2	intron;intron	+
chr8:103007212-103007234	70	26			GATCT-CACTATATTGCCCAGGC	7			-
chr4:85145761-85145783	70	16			GATCT-CACTATATTGCCCAGGC	7			-
chr2:203216545-203216567	70	0			GATCT-CACTATATTGCCCAGGC	7	NBEAL1	intron	-
chr8:99980120-99980142	70	0			GATCT-CACTATATTGCCCAGGC	7	RGS22	intron	+
chr8:48686432-48686455	68	42	CTTTTACATTATATTGCCCAGAA	6	CTTTTACATTATATTGCCC-AGA	7	AC022915.2	intron	+
chr2:61562893-61562915	68	22			GATCT-CACTATATTGCCCAGGA	7			+
chr2:202207697-202207719	68	22			GGTCT-CATTATATTGCCCAGGC	7	SUMO1	intron	+
chr13:112853025-112853047	68	20			GATCT-CACTATATTGCCCAGGC	7	ATP11A	intron	-
chr2:189968430-189968452	68	18			CATCT-CACTATATTGCCCAGGC	7	C2orf88	intron	+
chrX:75289148-75289170	68	16			GATCT-CACTATATTGCCCAGGC	7	UPRT	intron	-
chr19:35599927-35599949	68	0			AATCT-CATTATGTTGCCCAGGC	6	LINC01766	intron	-
chr6:143780416-143780438	66	64			GATCT-CACTATATTGCCCAGGC	7	PHACTR2	intron	-
chr2:198226860-198226883	66	54	GAGTCTCATTATATTGCCCAGGC	7	AGTCT-CATTATATTGCCCAGGC	6	PLCL1	intron	-
chr11:34304301-34304323	66	48			GATCT-CACTATATTGCCCAGGC	7	ABTB2	intron	+
chr10:8411282-8411304	66	48			GGTCT-CATTATATTGCCCAGGC	7	AC025946.1	intron	-
chr13:95254087-95254110	66	44	GAGTCTCATTATATTGCCCAGGC	7	AGTCT-CATTATATTGCCCAGGC	6	ABCC4	intron	+
chr8:127807513-127807535	66	44			GATCT-CACTATATTGCCCAGGC	7	PVT1	intron	+
chr13:80213295-80213317	66	34			GGTCT-CATTATATTGCCCTGGC	7			-
chr20:47532528-47532550	66	30			GATCT-CATTATATTGCCCAGGC	6	NCOA3	intron	+
chr19:38578496-38578518	66	28			GATCT-CACTATATTGCCCAGGC	7	RYR1	intron	-
chr5:141900654-141900676	66	20			AATCT-CATTGTATTGCCCAGGC	6			+
chr19:1559456-1559478	66	18			GATCT-CACTATATTGCCCAGGC	7	MEX3D	intron	+
chr1:168065338-168065360	66	16			GATCT-CACTATATTGCCCAGGC	7	DCAF6	intron	+
chr7:4908000-4908022	66	0			CATCT-CACTATATTGCCCAGGC	7	MMD2	intron	+
chr1:155741141-155741163	66	0			GATCT-CACTATATTGCCCAGGC	7			+
chr11:70361815-70361837	64	68			CATCT-CATTATATTGCCCAGGC	6	AP002336.2;PPFIA1	intron;intron	+
chr6:36526040-36526063	64	58	AGGTCTCATTATATTGCCCAGGC	7	GGTCT-CATTATATTGCCCAGGC	7	STK38	intron	+
chr3:16146696-16146718	64	54			GGTCT-CATTATATTGCCCAGGC	7			+
chr1:179628495-179628518	64	50	GAGTCTCATTATATTGCCCAGGC	7	AGTCT-CATTATATTGCCCAGGC	6	TDRD5	intron	+
chr7:101136726-101136749	64	42	CAGTCTCATTATATTGCCCAGGC	7	AGTCT-CATTATATTGCCCAGGC	6	SERPINE1	intron	-
chr3:38119723-38119746	64	38	AGGTCTCATTATATTGCCCAGGC	7	GGTCT-CATTATATTGCCCAGGC	7	ACAA1;DLEC1	intron;intron	+
chr10:100023710-100023732	64	26			GATCT-CACTATATTGCCCAGGC	7			-
chr3:105305965-105305987	64	24			CATCT-CACTATATTGCCCAGGC	7			-
chr7:44997048-44997070	64	22			GATCT-CACTATATTGCCCAGGC	7			+
chr8:95751601-95751623	64	0			CATCT-CACTATATTGCCCGGGC	7	C8orf37-AS1	intron	-
chr3:75573365-75573387	64	0			AATCT-CATTCTATTGCCCAGGC	6	AC133041.1	intron	-
chr7:105757780-105757802	62	80			GGTCT-CATTATATTGCCCAGGC	7	ATXN7L1	intron	+
chr18:2874245-2874267	62	74			TGTCT-CATTATATTGCCCAGGC	7	EMILIN2	intron	+
chr6:92542033-92542056	62	44	TCCATACATTATATTGCACAGGG	6	ATCCATACATTATATTGCACAGGG	7			+
chr10:66361728-66361750	62	42			GATCT-CACTATATTGCCCAGGC	7	CTNNA3	intron	+
chr19:50274733-50274755	62	38			GGTCT-CATTATATTGCCCAGGC	7	MYH14	intron	-
chr17:36850637-36850659	62	24			GGTCT-CATTATATTGCCCAGGC	7			-
chr2:54767703-54767725	62	24			GGTCT-CATTATATTGCCCAGGC	7	EML6	intron	+
chr18:56385866-56385888	62	22			GATCT-CACTATATTGCCCAGGC	7			-
chr11:50023447-50023469	62	22			AGTCT-CACTATATTGCCCAGGC	7			-
chr9:28751069-28751091	62	22			GATCT-CACTATATTGCCCAGGT	7			-
chr15:94058740-94058762	62	22			AATCT-CATTATGTTGCCCAGGT	6	LINC01579;LINC01581	intron;intron	+
chr7:134593508-134593531	62	22	AAATCTCATTCTATTGCCCAGGC	7	AATCT-CATTCTATTGCCCAGGC	6			+
chr2:192648601-192648623	62	22			GATCT-CACTATATTGCCCAGGC	7			+
chr4:183930547-183930570	62	16	GAGTCTCATTATATTGCCCAGGC	7	AGTCT-CATTATATTGCCCAGGC	6	STOX2	intron	+
chr3:197873547-197873569	62	14			GATCT-CACTATATTGCCCAGGC	7	LRCH3	intron	-
chr1:225787034-225787056	60	42			GGTCT-CATTATATTGCCCAGGT	7	SRP9	intron	+
chr2:54847098-54847120	60	38			TGTCT-CATTATATTGCCCAGGC	7	EML6	intron	+
chr21:30946520-30946542	60	34			GGTCT-CATTATATTGCCCAGGC	7			+
chr1:39783712-39783734	60	32			GATCT-CATTATATTGCCCAGGC	6	BMP8B	intron	-
chr22:23059984-23060006	60	24			AATCT-CATTATGTTGCCCAGGC	6	RSPH14	intron	-
chr11:67948897-67948919	60	22			AATCT-CATTCTATTGCCCAGGC	6	AC004923.1	intron	-
chr1:83983894-83983917	60	20	AAGTCTCATTATATTGCCCTGGC	6	AGTCT-CATTATATTGCCCTGGC	6	TTLL7;TTLL7-IT1	intron;exon	-
chr7:101572819-101572841	60	20			GATCT-CACTATATTGCCCAGGC	7			-
chr15:71763515-71763537	60	18			GGTCT-CATTATATTGCCCAGGC	7	THSD4	intron	-
chr5:61861296-61861319	60	18	GTGCTACATTATATTCCTCTGGT	7	GTGCTACATTATATT-CCTCTGG	7			-
chr17:15707955-15707977	60	0			GATCT-CACTATATTGCCCAGGC	7	AC005324.4;ZNF286A	intron;intron	-
chr2:140787765-140787787	58	60			GGTCT-CATTATATTGCCCAGGC	7	LRP1B	intron	+
chr8:47267210-47267232	58	56			GGTCT-CATTATATTGCCCAGGC	7	SPIDR	intron	+
chr12:76141899-76141921	58	56			GGTCT-CATTATATTGCCCAGGC	7			-
chr20:2545000-2545022	58	44			GGTCT-CATTATATTGCCCAGGC	7	TMC2	intron	-
chr3:55516495-55516518	58	34	GTGTTACATTTTATTGCCCCGTG	6	AGTGTTACATTTTATTGCCCCGTG	7	ERC2	intron	-
chr20:48110602-48110625	58	34	AGGTCTCATTATATTGCCCAGGG	6	GGTCT-CATTATATTGCCCAGGG	6			+
chr2:62778343-62778366	58	34	TCACTATATTATATTGCCCATGG	5	CA-CTATATTATATTGCCCATGG	6	EHBP1	intron	-
chr11:65746285-65746308	58	32	AGGTCTCATTATATTGCCCAGGC	7	GGTCT-CATTATATTGCCCAGGC	7	AP001266.2	intron	+
chr14:102001963-102001985	58	32			CATCT-CACTATATTGCCCAGGC	7	DYNC1H1	intron	+
chr11:3687124-3687146	58	26			GGTCT-CATTATATTGCCCAGGT	7	NUP98	intron	+
chr9:36553804-36553827	58	26	AGGTCTCATTATATTGCCCAGGC	7	GGTCT-CATTATATTGCCCAGGC	7			+
chr9:104864684-104864707	58	16	GCAATACATCATATTGCACCAGG	6	CAA-TACATCATATTGCACCAGG	7	ABCA1	intron	+
chr21:33386673-33386695	58	0			GATCT-CACTATATTGCCCAGGC	7			+
chr18:867802-867824	58	0			GATCT-CACTATATTGCCCAGGC	7			+
chr17:19927603-19927626	58	0	TTTTCTCATTATATTGCCCAGGC	7	TTTCT-CATTATATTGCCCAGGC	7	AKAP10	intron	-
chr8:88983711-88983733	58	0			GATCT-CACTATATTGCCCAGGC	7			-
chr2:124645371-124645393	56	62			GCTCT-CATTATATTGCCCAGGC	7	CNTNAP5	intron	-
chr20:4189708-4189730	56	56			TGTCT-CATTATATTGCCCAGGC	7			+
chr10:112326325-112326347	56	40			CATCT-CACTATATTGCCCAGGC	7	GUCY2GP	intron	+
chr16:49990108-49990130	56	38			GGTCT-CATTATATTGCCCAGGC	7			-
chr19:18348953-18348975	56	38			GATCT-CACTATATTGCCCTGGC	7	PGPEP1	cds/exon/intron	+
chr2:216762329-216762351	56	36			GGTCT-CATTATATTGCCCAGGT	7	AC007563.2	intron	+
chr5:140580731-140580753	56	34			GATCT-CACTATATTGCCCAGGC	7	AC116353.4;AC116353.5	intron;intron	+
chr14:96044369-96044392	56	32	AGGTCTCATTATATTGCCCAGGC	7	GGTCT-CATTATATTGCCCAGGC	7	C14orf132	intron	+
chr20:50070254-50070276	56	28			GGTCT-CATTATATTGCCCAGGC	7			-
chr3:12128135-12128157	56	26			AATCT-CATTATGTTGCCCAGGC	6	SYN2	intron	+
chr8:98100762-98100784	56	22			GGTCT-CATTATATTGCCCAGGT	7			-
chr4:4100676-4100698	56	0			AATCT-CATTCTATTGCCCAGGC	6	AC116562.4	intron	-
chr4:140361468-140361491	56	0	AGGTCTCATTATATTGCCCAGGC	7	GGTCT-CATTATATTGCCCAGGC	7	SCOC;SCOC-AS1	intron;intron	-
chr5:151650034-151650056	56	0			TATCT-CAGTATATTGCCCAGGT	7			+
chr7:131583814-131583836	56	0			AATCT-CACTATATTACCCAGGC	7			-
chr17:39346126-39346148	56	0			GATCT-CACTATATTGCCCAGGC	7	FBXL20	intron	-
chr4:169099279-169099301	56	0			CATCT-CACTATATTGCCCAGGC	7	SH3RF1	intron	+
chr7:74322599-74322621	56	0			GATCT-CATTATATTGACCAGGA	7	CLIP2	intron	+
chr11:23427674-23427696	54	34			AATCTCCAT-ATATTGCCCAGGC	6			+
chr12:131975891-131975913	54	32			GGTCT-CATTATATTGCCCAGGC	7	EP400	intron	+
chr11:73898405-73898428	54	32	GAGTCTCATTATATTGCCCAGGC	7	AGTCT-CATTATATTGCCCAGGC	6	PAAF1	intron	+
chr4:13943612-13943635	54	24	AATCTTAATTATATACCCCAGGG	5	AATCTTAATTATATA-CCCCAGG	6	LINC01182	intron	-
chr7:50776410-50776433	54	18	AGGTCTCATTATATTGCCCAGGC	7	GGTCT-CATTATATTGCCCAGGC	7	GRB10	intron	+
chr3:121223900-121223922	54	0			AATCT-CATTATGTTGCCCAGGC	6	STXBP5L	intron	-
chr1:101048529-101048551	54	0			GATCT-CACTATATTGCCCAGGC	7	AC093157.1	intron	+
chr3:33116910-33116933	52	32	AGATCTCATTATATTGCCCAGGC	7	GATCT-CATTATATTGCCCAGGC	6	CRTAP	intron	-
chr11:16545756-16545779	52	32	AGATCTCATTATATTGCCCAGGG	6	AGATCT-CATTATATTGCCCAGGG	7	SOX6	intron	-
chr22:27819444-27819467	52	24	AGGTCTCATTATATTGCCCAGGC	7	GGTCT-CATTATATTGCCCAGGC	7			+
chr2:165430811-165430833	52	22			GATCT-CACTATATTGCCCAGGC	7			+
chr9:131571387-131571410	52	16	CCTTTACATTACATGGCCCCAGG	5					+
chr22:41721583-41721605	52	0			GGTCT-CATTATATTGCCCAGGC	7	MEI1	intron	+
chr6:107252733-107252755	52	0			TATCT-CACTATATTGCCCAGGC	7	PDSS2	intron	-
chr16:5246695-5246717	52	0			AATCT-CATTCTATTGCCCAGGC	6	RBFOX1	intron	+
chr12:8383670-8383692	52	0			AATCT-CATTCTATTGCCCAGGC	6	LINC00937	intron	-
chr15:36148415-36148438	50	44	GGTTCTCATTATATTGCCCGGGT	7	GTTCT-CATTATATTGCCCGGGT	7	AC021351.1	intron	+
chr2:197386699-197386721	50	32			GATCT-CACTATATTGCCCAGGC	7			-
chr3:12614616-12614638	50	30			GATCT-CACTATATTGCCCAGGC	7	RAF1	intron	+
chr17:78095848-78095870	50	28			GGTCT-CATTATATTGCCCAGGC	7	TNRC6C	intron	-
chr5:9382100-9382123	50	28	AAATCTCATTATATTTCCCAGGT	7	AATCT-CATTATATTTCCCAGGT	6	AC091906.1;SEMA5A	intron;intron	-
chr7:68336288-68336311	50	28	AAGTCTCATTATATTGCCCTGGC	6	AGTCT-CATTATATTGCCCTGGC	6			+
chr1:184402425-184402448	50	24	AGGTCTCATTATATTGCCCTGGC	7	GGTCT-CATTATATTGCCCTGGC	7	C1orf21	intron	-
chr4:86513238-86513260	50	22			GATCT-CACTATATTGCCCAGGC	7	MAPK10	intron	+
chr1:247021256-247021278	50	22			GATCT-CACTATATTGCCCAGGC	7	ZNF670-ZNF695	intron	-
chr4:48903441-48903463	50	20			GGTCT-CATTATATTGCCCAGGC	7	OCIAD2	intron	-
chr17:67642038-67642061	50	20	CGGCTACATTAAATTGCCCCTGA	5			PITPNC1	intron	+
chr4:147767698-147767721	50	18	TAATCTCATTATATTGCCCAGAG	7	AATCT-CATTATATTGCCCAGAG	5	ARHGAP10	intron	-
chr1:202206760-202206782	50	0			GATCT-CACTATATTGCCCAGGC	7	LGR6	intron	+
chr12:14224720-14224742	50	0			GATCT-CACTATATTGCCCAGGC	7			+
chr6:68315181-68315203	50	0			AGTCT-CATTATATTACCCAGGA	7	LINC02549	intron	+
chr16:15834873-15834895	48	36			GATCT-CACTATATTGCCCAGGC	7	MYH11	intron	-
chr6:13565718-13565741	48	30	CAGTCTCATTATATTGCCCAGGC	7	AGTCT-CATTATATTGCCCAGGC	6			+
chr10:16419936-16419959	48	28	GAATCTCATTATATTGTCCAGGG	7	AATCT-CATTATATTGTCCAGGG	5			+
chr12:100097050-100097072	48	28			GATCT-CACTATATTGCCCAGGC	7	UHRF1BP1L	intron	-
chr4:159085889-159085911	48	26			GGTCT-CATTATATTGCCCAGGC	7			+
chr2:222026749-222026771	48	26			GGTCT-CATTATATTGCCCAGGC	7			-
chr19:3252226-3252248	48	22			GGTCT-CATTATATTGCCCGGGC	7	CELF5	intron	+
chr8:37278294-37278316	48	20			GGTCT-CATTATATTGCCCAGGC	7			-
chr3:184099198-184099220	48	18			GATCT-CACTATATTGCCCAGGC	7	HTR3E;HTR3E-AS1	intron;intron	-
chr1:9709511-9709533	48	16			AGTCT-CACTATATTGCCCAGGC	7	PIK3CD	intron	-
chr6:12358195-12358217	48	16			GATCT-CACTATATTGCCCAGGC	7			+
chr7:138030758-138030780	48	0			TATCT-CATTATGTTGCCCAGGC	7	AKR1D1	intron	-
chr9:30213708-30213730	48	0			GATCT-CATTATATTGCCCAGGC	6			-
chr8:99788354-99788376	48	0			GGTCT-CATTATATTGCCCAGGC	7	VPS13B	intron	-
chr9:84257508-84257530	48	0			GATCT-CACTATATTGCCCAGGC	7			+
chr5:84332173-84332195	46	56			GGTCTA-ATTATATTGCCCAGGC	7	EDIL3	intron	-
chr4:159759830-159759852	46	40			GGTCT-CATTATATTGCCCAGGC	7	LINC02233	intron	-
chr10:14399348-14399370	46	38			GATCT-CACTATATTGCCCAGGC	7	FRMD4A	intron	-
chr22:36443633-36443655	46	36			GGTCT-CATTATATTGCCCAGGC	7			+
chr12:45825667-45825690	46	36	AGGTCTCATTATATTGCCCAGGC	7	GGTCT-CATTATATTGCCCAGGC	7	ARID2	intron	-
chr12:71097110-71097133	46	34	CATCTACATTATGTTGTCCAGGC	5	CATCTACATTATGTTGTCC-AGG	6	AC025575.1;AC025575.2	intron;intron	+
chr2:41767252-41767274	46	28			GATCT-CACTATATTGCCCAGGC	7			+
chr1:67218722-67218745	46	28	AGTTCTCATTATATTGCCCAGGC	6	AGTTCTCATTATATTGCCC-AGG	7	C1orf141;IL23R	intron;intron	-
chr10:74745513-74745535	46	28			GATCT-CACTATATTGCCCAGGC	7			-
chr4:139616557-139616579	46	28			TATCT-CATTATGTTGCCCAGGA	7			-
chr5:75559730-75559752	46	26			GATCT-CACTATATTGCCCAGGC	7	POLK	intron	+
chr2:164489569-164489592	46	26	AATGTACAATATATTGTTCCTGG	4					+
chr5:179668000-179668023	46	20	GAGTCTCATTATATTGCCCAGGC	7	AGTCT-CATTATATTGCCCAGGC	6			+
chr3:178957880-178957902	46	18			GGTCT-CATTATATTGCCCAGGC	7			-
chr7:118441279-118441301	46	18			AATCT-CATTCTATTGCCCAGGC	6	ANKRD7	intron	+
chr1:68320826-68320848	46	18			GGTCT-CATTATATTGCCCAGGC	7			-
chr16:30466085-30466107	46	16			GATCT-CACTATATTGCCCAGGC	7			+
chr10:72456926-72456948	46	0			GATCT-CACTATATTGCCCAGGT	7	MICU1	intron	+
chr11:14379001-14379023	46	0			GGTCT-CATTATATTGCCCAGGC	7			-
chr1:31148232-31148254	46	0			GATCT-CACTATATTGCCCAGGT	7			-
chr6:118262891-118262913	44	38			GGTCT-CATTATATTGCCCAGGC	7	SLC35F1	intron	-
chr1:52505282-52505304	44	34			GGTCT-CATTATATTGCCCAGGC	7	ZCCHC11	intron	+
chr13:59758982-59759004	44	28			CATCT-CACTATATTGCCCAGGC	7	DIAPH3	intron	+
chr14:50261674-50261696	44	24			CATCT-CACTATATTGCCCAGGC	7	L2HGDH	intron	+
chr10:109121751-109121773	44	24			GATCT-CACTATATTGCCCGGGC	7			+
chr16:23796786-23796808	44	20			GGTCT-CATTATATTGCCCAGGC	7			+
chr13:97873355-97873378	44	20	AAATCTCATTATGTTGCCCAGGC	7	AATCT-CATTATGTTGCCCAGGC	6			-
chr5:127574641-127574663	44	18			CATCT-CACTATATTGCCCAGGA	7			+
chr17:61998789-61998811	44	16			GATCT-CACTATATTGCCCAGGC	7	MED13	intron	+
chr11:103582602-103582625	44	0	ATTCTGCATTATATTCCCCTAGC	5	ATTCTGCATTATATT-CCCCTAG	6			+
chr4:10783304-10783328	44	0			TACTTACATTAATATAGCCCCAGG	7			+
chr2:127280717-127280739	44	0			GGTCT-CATTATATTGCCCAGGC	7	ERCC3	intron	+
chr8:40080068-40080091	44	0	ATTCTAAATTATATTCCCTGGCC	7	ATTCTAAATTATATT-CCCTGGC	7			-
chr12:14699122-14699144	44	0			GATCT-CACTATATTGCCCAGGC	7	AC010168.1	intron	-
chr18:59992021-59992043	42	60			GGTCT-CATTATATTGCCCAGGT	7			+
chr5:22376712-22376735	42	38	AGCTCTCATTATATTGCCCAGGC	7	GCTCT-CATTATATTGCCCAGGC	7	CDH12	intron	+
chr19:37688990-37689012	42	36			GATCT-CACTATATTGCCCAGGC	7	ZFP30;ZNF781	intron;intron	-
chr1:160694607-160694630	42	32	CCGCTACATTATATAGCCCCATG	5			AL121985.1;CD48	intron;intron	+
chr12:57420547-57420570	42	28	AGGTCTCATTATATTGCCCAGGC	7	GGTCT-CATTATATTGCCCAGGC	7	R3HDM2	intron	+
chr6:70634206-70634229	42	28	AGGTCTCATTATATTGCCCAGGC	7	GGTCT-CATTATATTGCCCAGGC	7			-
chr13:98088958-98088980	42	26			GATCT-CACTATATTGCCCTGGT	7			+
chr9:20662650-20662672	42	24			GGTCT-CATTATATTGCCCAGGC	7	FOCAD	intron	+
chr8:100017163-100017186	42	20	AGGTCTCATTATATTGCCCAGGC	7	GGTCT-CATTATATTGCCCAGGC	7	RGS22	intron	+
chr3:185414976-185414998	42	20			GATCT-CACTATATTGCCCAGGC	7	MAP3K13	intron	-
chr1:200454460-200454482	42	16			AGTCT-CACTATATTGCCCAGGC	7	AC104461.1	intron	+
chr17:79745075-79745098	42	16	AGGTCTCATTATATTGCCCAGGC	7	GGTCT-CATTATATTGCCCAGGC	7			-
chr20:17537922-17537944	42	0			GGTCT-CATTATATTGCCCAGGC	7	BFSP1	intron	-
chr9:96184296-96184319	42	0	CAACTAGATTATATGCCCCTGGA	7	CAACTAGATTATAT-GCCCCTGG	6			-
chr21:37326292-37326315	42	0	AGTTCTCACTATATTGCCCAGGC	7					-
chr8:97751533-97751555	42	0			GATCT-CACTATATTGCCCAGGC	7			-
chr10:92336734-92336757	42	0	TCTCACTATTATATTGCCCAGGC	7			MARCH5	intron	-
chr2:234203728-234203750	42	0			CATCT-CACTATATTGCCCAGGC	7			-
chr17:68304978-68305000	42	0			GATCT-CACTATATTGCCCAGGC	7	ARSG	intron	-
chr1:93456070-93456092	40	68			TGTCT-CATTATATTGCCCAGGC	7	FNBP1L	intron	-
chr15:64920737-64920760	40	48	AGGTCTCATTATATTGCCCAGGC	7	GGTCT-CATTATATTGCCCAGGC	7	AC069368.1;ANKDD1A	intron;intron	+
chr11:37565577-37565600	40	34	AGGTCTCATTATATTGCCCAGGC	7	GGTCT-CATTATATTGCCCAGGC	7			-
chr18:61150096-61150118	40	32			GGTCT-CATTATATTGCCCAGGC	7			-
chr2:171656433-171656455	40	32			GGTCT-CATTATATTGCCCAGGA	7			-
chr17:21535766-21535789	40	32	AGGTCTCATTATATTGCCCAGGC	7	GGTCT-CATTATATTGCCCAGGC	7	AC233702.7;AC233702.9;C17orf51	intron;intron;intron	+
chr6:155929300-155929322	40	30			AGTCT-CACTATATTGCCCAGGC	7			+
chr15:72098776-72098798	40	26			GGTCT-CATTATATTGCCCAGGC	7	MYO9A	intron	-
chr21:41929054-41929076	40	26			GATCT-CACTATATTGCCCAGGC	7	C2CD2	intron	-
chr5:33491159-33491181	40	24			GATCT-CACTATATTGCCCAGGT	7			+
chr1:207926899-207926921	40	22			CATCT-CACTATATTGCCCAGGC	7			-
chr15:83161351-83161373	40	20			GATCT-CACTATATTGCCCAGGC	7	HDGFL3	intron	+
chr1:202563307-202563329	40	20			GATCT-CACTATATTGCCCAGGC	7	PPP1R12B	intron	+
chr14:21651659-21651681	40	18			GATCT-CACTATATTGCCCAGGC	7			+
chr5:141126971-141126993	40	18			GATCT-CACTATATTGCCCAGGC	7	AC244517.2	intron	-
chr4:132596152-132596174	40	0			GATCT-CACTATATTGCCCAGGT	7	LINC01256	intron	-
chr16:3057894-3057916	40	0			AGTCT-CACTATATTGCCCAGGC	7	MMP25;MMP25-AS1	intron;exon/intron	+
chr3:192898246-192898268	40	0			GATCT-CACTATATTGCCCAGGC	7	MB21D2	intron	+
chr2:71565105-71565127	40	0			AATCT-CATTCTATTGCCCAGGC	6	DYSF	intron	+
chr2:198185138-198185160	40	0			AGTCT-CACTATATTGCCCAGGC	7	PLCL1	intron	-
chr12:68718735-68718758	38	50	GAGTCTCATTATATTGCCCAGGC	7	AGTCT-CATTATATTGCCCAGGC	6	NUP107	intron	-
chr17:37777843-37777866	38	46	ACATTTAATTATATTGCCCTGGG	6	CATTTA-ATTATATTGCCCTGGG	6			-
chr19:5394237-5394259	38	26			GATCT-CACTATATTGCCCAGGC	7			-
chr18:3646200-3646223	38	26	AGGTCTCATTATATTGCCCAGGC	7	GGTCT-CATTATATTGCCCAGGC	7	DLGAP1	intron	-
chr5:66030761-66030783	38	26			GATCT-CATGATATTGCCCAGGC	7	ERBIN	intron	+
chr2:65258380-65258402	38	24			GGTCT-CATTATATTGCCCAGGC	7	ACTR2	intron	-
chr13:38063936-38063958	38	0			GATCT-CACTATATTGCCCAGGC	7	LINC00571	intron	-
chr1:23064079-23064101	38	0			AGTCT-CACTATATTGCCCAGGC	7	AL031428.1;KDM1A	intron;intron	+
chr20:5103266-5103288	38	0			GATCT-CATTATGTTGCCCAGGC	7	TMEM230	intron	-
chr13:65571311-65571333	38	0			AGTCT-CACTATATTGCCCAGGA	7			-
chr4:4449237-4449259	38	0			GATCT-CACTATATTGCCCGGGT	7	STX18	intron	+
chr12:111220711-111220734	38	0	AGGTCTCATTATATTGCCCAGGC	7	GGTCT-CATTATATTGCCCAGGC	7	CUX2	intron	-
chrX:70473784-70473806	38	0			GGTCT-CATTATATTGCCCAGGC	7	DLG3	intron	+
chr3:160254008-160254030	36	38			GGTCT-CATTATATTGCCCAGGC	7	AC079594.2	intron	+
chr3:9771215-9771237	36	32			GATCT-CACTATATTGCCCAGGC	7	OGG1	intron	+
chr9:107212666-107212688	36	32			AGTCT-CACTATATTGCCCAGGC	7			-
chr20:46596855-46596877	36	32			GATCT-CACTATATTGCCCAGGC	7	SLC13A3	intron	-
chr2:37034747-37034770	36	30	AGGTCTCATTATATTGCCCAGGC	7	GGTCT-CATTATATTGCCCAGGC	7	HEATR5B	intron	+
chr8:63476499-63476521	36	26			CATCT-CAATATATTGCCCAGGC	7			-
chr1:143716780-143716803	36	22	GGATTTCATTATATTGCCCAGGC	7	GATTT-CATTATATTGCCCAGGC	7			-
chr8:79805120-79805142	36	22			CATCT-CACTATATTGCCCAGGC	7	AC036214.1	intron	-
chr20:49199900-49199922	36	20			GATCT-CACTATATTGCCCAGGC	7			+
chr13:69685057-69685080	36	18	AGGTCTCATTATATTGCCCAGGC	7	GGTCT-CATTATATTGCCCAGGC	7			+
chr16:72757941-72757963	36	0			GATCT-CACTATATTGCCCAGGC	7	AC004943.2	intron	+
chr10:110198128-110198150	36	0			AATCT-CATTCTATTGCCCAGGC	6			-
chr1:226484065-226484087	36	0			GATCT-CACTATATTGCCCAGGC	7			+
chr17:14703409-14703431	36	0			CATCT-CACTATATTGCCCAGGC	7			+
chr6:36439905-36439928	36	0	AAGTCTCACTATATTGCCCAGGC	7	AGTCT-CACTATATTGCCCAGGC	7	PXT1	intron	-
chr17:2163021-2163044	34	40	AGGTCTCATTATATTGCCCAGGC	7	GGTCT-CATTATATTGCCCAGGC	7	SMG6	intron	+
chr3:43137661-43137684	34	38	AGGTCTCATTATATTGCCCAGGC	7	GGTCT-CATTATATTGCCCAGGC	7			+
chr6:138373247-138373269	34	24			GATCT-CACTATATTGCCCAGGC	7			+
chr8:27000438-27000461	34	20	AATATATATTATATTCCCTAAGG	5					-
chr16:87205191-87205213	34	16			GATCT-CACTATATTGCCCAGGC	7	C16orf95	intron	-
chr3:84466893-84466915	34	16			AATCAACATTAT-TTCCCCTGGC	7			-
chr5:157312902-157312924	34	16			GATCT-CATTATGTTGCCCAGGC	7	CYFIP2	intron	+
chr18:26329994-26330016	34	0			AGTCT-CACTATATTGCCCAGGC	7	TAF4B	intron	+
chr20:34393313-34393335	34	0			GATCT-CACTATATTGCCCAGGC	7	ITCH	intron	-
chr10:93408064-93408086	34	0			CATCT-CACTATATTGCCCAGGC	7	MYOF	intron	+
chr20:46592011-46592033	34	0			AGTCT-CACTATATTGCCCAGGC	7	SLC13A3	intron	-
chr11:73913399-73913421	34	0			GATCT-CACTATATTGCCCAGGC	7	PAAF1	intron	-
chr2:241292828-241292850	34	0			AGTCT-CACTATATTGCCCAGGT	7	HDLBP	intron	-
chr11:103005486-103005508	34	0			AGTCT-CACTATATTGCCCAGGC	7			-
chr3:137031289-137031311	34	0			GATCT-CACTATATTGCCCAGGC	7			+
chr10:34482744-34482767	34	0	TTTCCACCTTATATTCCCCTGGT	7	TTTCCACCTTATATT-CCCCTGG	7	PARD3	intron	-
chr4:96081880-96081903	34	0	TATCTAGATCATATTGCCTGGAT	7					-
chr17:74995353-74995375	32	44			GGTCT-CATTATATTGCCCAGGC	7	CDR2L	intron	+
chr3:149344981-149345003	32	34			AATCT-CATTATGTTGCCCAGGC	6			+
chr7:44253788-44253810	32	34			GGTCT-CATTATATTGCCCAGGC	7	CAMK2B	intron	+
chr9:74911585-74911608	32	32	AGGTCTCATTATATTGCCCAGGC	7	GGTCT-CATTATATTGCCCAGGC	7			-
chr11:9164929-9164951	32	32			GATCT-CACTATATTGCCCAGGC	7	DENND5A	intron	-
chr10:30821103-30821125	32	30			GGTCT-CATTATATTGCCCAGGC	7	ZNF438	intron	+
chr4:38763737-38763759	32	24			GATCT-CATTATATTCCCCAGGC	7			-
chr18:31329555-31329577	32	22			GGTCT-CATTATATTGCCCAGGC	7	DSG1	intron	+
chr5:102290241-102290263	32	18			AGTCT-CACTATATTGCCCAGGC	7	SLCO4C1	intron	+
chr13:42864679-42864701	32	18			GATCT-CACTATATTGCCCAGGT	7			-
chr17:28377394-28377416	32	14			GATCC-CATTATATTGCCCAGGC	7	AC002094.1;SARM1	intron;intron	-
chr1:116121330-116121352	32	0			AATCT-CACTACATTGCCCAGGC	7	MAB21L3	intron	-
chr6:135000251-135000273	32	0			AATCT-CAATATATTGCCCGAGC	6	HBS1L	intron	+
chr4:4884482-4884504	32	0			GATCT-CATTATGTTGCCCAGGC	7			+
chr19:17763752-17763775	32	0	GAGTCTCATTATATTGCCCAGGG	6	AGTCT-CATTATATTGCCCAGGG	5	FCHO1	intron	+
chr9:88466348-88466370	32	0			GATCT-CATTATGTTGCCCAGGC	7	SPIN1	intron	+
chr8:33627213-33627235	32	0			GATCT-CACTATATTGCCCAGGC	7	AF279873.3	intron	+
chrX:58061469-58061492	32	0	GTTCTACATTATATTCCCTTGGT	6	GTTCTACATTATATT-CCCTTGG	6			+
chr1:24464975-24464998	32	0	CCCCTACATTAAATGGCCCCAGG	5			NIPAL3	exon/intron/three_prime_utr	+
chr6:30584853-30584875	32	0			AGTCT-CACTATATTGCCCAGGC	7	ABCF1	intron	-
chr12:87372277-87372299	32	0			CATCT-CATTATGTTGCCCAGGC	7			+
chr10:74765339-74765361	32	0			AATCT-CACTACATTGCCCAGGC	7			-
chr8:66849769-66849791	32	0			AGTCT-CATCATATTGCCCAGGT	7	SGK3	intron	+
chr19:37892197-37892219	32	0			AGTCT-CACTATATTGCCCAGGC	7	WDR87	intron	-
chr7:49970819-49970841	32	0			GATCT-CACTATATTGCCCAGGC	7	ZPBP	intron	-
chr17:77661257-77661279	32	0			GATCT-CATTATGTTGCCCAGGC	7			+
chr3:150565748-150565770	32	0			GATCT-CATTATGTTGCCCAGGC	7	EIF2A;SERP1	intron;intron	+
chr2:69831448-69831470	32	0			AGTCT-CACTATATTGCCCAGGC	7	GMCL1	intron	+
chr11:60501653-60501675	32	0			AGTCT-CACTATATTGCCCAGGC	7	MS4A12	intron	-
chr6:106030362-106030385	30	46	CACACTCATTATATTGCCCAGGC	7	ACACT-CATTATATTGCCCAGGC	7			+
chr2:44848881-44848904	30	46	AGGTCTCATTATATTGCCCAGGC	7	GGTCT-CATTATATTGCCCAGGC	7			-
chr19:35793715-35793737	30	38			GGTCT-CATTATATTGCCCAGGC	7	LINC01529	intron	+
chr15:74874211-74874233	30	36			GATCT-CACTATATTGCCCAGGC	7			+
chr22:31565374-31565396	30	34			GGTCT-CATTATATTGCCCAGGC	7	SFI1	intron	-
chrX:51975379-51975402	30	34	AATATATATTAAATTCCCCGGGC	6	AATATATATTAAATT-CCCCGGG	6			-
chr17:51454177-51454199	30	22			GATCT-CACTATATTGCCCAGGC	7			+
chr1:153586885-153586907	30	22			AGTCT-CATTATATTCCCCAGGC	7			-
chr11:32356171-32356193	30	20			AATCCACATCA-ATTGCCCAGGA	7			-
chr13:36192093-36192116	30	20	ACTCTATATTATTTACCCCGGGA	7	ACTCTATATTAT-TTACCCCGGG	6	CCDC169-SOHLH2;SOHLH2	intron;intron	+
chr17:32355199-32355221	30	20			GGTCT-CATTATATTGCCCAGGC	7	AC005899.4;ZNF207	intron;intron	-
chr19:2280540-2280562	30	18			GGTCT-CATTATATTGCCCAGGC	7	AC005258.1;PEAK3	intron;intron	+
chr1:224614274-224614297	30	16	GATCTACATTTTATTGCCTCTGG	3			AC096537.1;CNIH3	intron;intron	-
chr10:114868114-114868136	30	16			AGTCT-CACTATATTGCCCAGGC	7	FAM160B1	intron	+
chr17:60475294-60475317	30	16	TAGTTTCATTATATTGCCCAGGC	6	TAGTTTCATTATATTGCCC-AGG	7	APPBP2	intron	+
chr19:19602624-19602647	30	0	AAGTCTCACTATATTGCCCAGGC	7	AGTCT-CACTATATTGCCCAGGC	7	PBX4	intron	+
chr6:170359629-170359651	30	0			CATCT-CATTATGTTGCCCAGGC	7	FAM120B	intron	+
chr1:212357992-212358015	30	0	AAGTCTCACTATATTGCCCAGGC	7	AGTCT-CACTATATTGCCCAGGC	7	AL360091.1;PPP2R5A	exon;intron	+
chr15:55256219-55256241	30	0			CATCT-CATTATGTTGCCCAGGT	7	RAB27A	intron	-
chr6:87580650-87580673	30	0	ATATCTCAGTATATTGCCCAGGG	7	TATCT-CAGTATATTGCCCAGGG	6	RARS2	intron	+
chr14:102062659-102062681	30	0			CATCT-CACTATATTGCCCAGGT	7	AL118558.1	intron	+
chr2:139659847-139659869	30	0			GATCT-CATTATGTTGCCCAGGC	7			-
chr3:101555174-101555197	30	0	GAATCTCATTATGTTGCCCAGGG	7	AATCT-CATTATGTTGCCCAGGG	5			+
chr6:26179842-26179864	30	0			GATCT-CACTATATTGCCCAGGC	7	HIST1H2BE	intron	-
chr17:51136014-51136036	30	0			GATCT-CATTATGTTGCCCAGGC	7			+
chr17:64618237-64618259	30	0			AGTCT-CACTATATTGCCCAGGC	7	SMURF2	intron	-
chr12:51031728-51031750	30	0			GATCT-CATTATGTTGCCCTGGC	7			-
chr7:31361771-31361794	30	0	CCTTTGCATTATATTGCCCAGGT	6	CCTTTGCATTATATTGCCC-AGG	7			-
chr10:20241590-20241613	30	0	GATTCTCACTATATTGCCCAGGC	7	ATTCT-CACTATATTGCCCAGGC	7	PLXDC2	intron	-
chr1:183767020-183767043	28	52	AGTTCTCATTATATTGCCCAGGC	6	AGTTCTCATTATATTGCCC-AGG	7	RGL1	intron	-
chr11:60921233-60921256	28	38	AGGTCTCATTATATTGCCCAGGC	7	GGTCT-CATTATATTGCCCAGGC	7	AP003721.1;TMEM109	intron;intron	-
chr3:3123489-3123511	28	34			GGTCT-CATTATATTGCCCAGGC	7	IL5RA	intron	+
chr6:89177053-89177076	28	34	AGGTCTCATTATATTGCCCAGGC	7	GGTCT-CATTATATTGCCCAGGC	7			-
chr8:98418102-98418124	28	34			GATCT-CATTATATTGCCCAGGC	6	STK3	intron	+
chr8:67197251-67197273	28	32			GATCT-CACTATATTGCCCAGGC	7	ARFGEF1	intron	-
chr11:32752998-32753020	28	30			GGTCT-CATTATATTGCCCAGGC	7	CCDC73	intron	+
chr12:120833635-120833657	28	24			AGTCT-CACTATATTGCCCAGGC	7	SPPL3	intron	-
chr12:54066676-54066698	28	24			AGTCT-CACTATATTGCCCAGGC	7	AC023794.1	intron	+
chr2:169381798-169381820	28	22			AGTCT-CACTATATTGCCCAGGC	7			-
chr5:140584752-140584775	28	16	AAGTCTCACTATATTGCCCAGGT	7	AGTCT-CACTATATTGCCCAGGT	7	AC116353.4;AC116353.5	intron;intron	+
chr7:99402409-99402431	28	12			GATCT-CACTATATTGCCCAGGT	7	PDAP1	intron	-
chr17:31864647-31864669	28	0			GATCT-CATTGTATTGCCCAGGC	7	UTP6	intron	+
chr5:64754236-64754259	28	0	GTGCTACATTATATTGCCCAAAG	5			SREK1IP1	intron	+
chr2:159551027-159551050	28	0	AAGTCTCACTATATTGCCCAGGT	7	AGTCT-CACTATATTGCCCAGGT	7	BAZ2B	intron	+
chr20:33610086-33610108	28	0			AGTCT-CACTATATTGCCCAGGC	7	CBFA2T2	intron	-
chrX:46073827-46073849	28	0			GATCT-CACTATATTGCCCAGGC	7	RF00017	exon	+
chr3:156824204-156824226	28	0			AGTCT-CACTATATTGCCCAGGC	7			+
chr2:27334834-27334857	28	0	ACATCTCATTATATTGCCCCAGC	6	ACATCT-CATTATATTGCCCCAGC	7	GTF3C2	intron	+
chr7:89477508-89477531	28	0	AATCTACTATATATTACCTAGGT	6	AATCTACTATATATTACCT-AGG	7	AC002383.1	intron	+
chr5:41851100-41851122	28	0			GATCT-CATTATGTTGCCCAGGC	7	OXCT1	intron	-
chr5:127179201-127179224	28	0	AATCTGCATAATATTGTCCCTGG	3					+
chr11:118726390-118726413	28	0	CCTCTCCATTATATAGCCCCAGG	4			AP002954.1	intron	-
chr21:22119852-22119874	28	0			GATCT-CATTATGTTGCCCAGGC	7			-
chr8:83976833-83976855	28	0			GATCT-CATTATGTTGCCCAGGC	7	AC015522.1	intron	-
chr8:54088767-54088789	28	0			AGTCT-CACTATATTGCCCAGGC	7	LYPLA1	intron	+
chr1:46334070-46334092	28	0			GATCT-CATTATGTTGCCCAGGC	7			-
chr10:68093063-68093086	28	0	AAGTCTCACTATATTGCCCAGGC	7	AGTCT-CACTATATTGCCCAGGC	7			+
chr10:106727367-106727389	28	0			GATCT-CACTATATTGCCCAGGC	7	SORCS1	intron	+
chr7:133172740-133172763	26	46	AAGTCTCATTATATTGCCCAGGT	6	AGTCT-CATTATATTGCCCAGGT	6			-
chr1:23256055-23256078	26	32	AAGTCTCATTATATTGCCCAGGC	6	AGTCT-CATTATATTGCCCAGGC	6			+
chr7:100780894-100780916	26	32			GGTCT-CATTATATTGCCCAGGT	7	ZAN	intron	-
chr1:200867873-200867896	26	30	CAGTTTCATTATATTGCCCAGGC	6	CAGTTTCATTATATTGCCC-AGG	7			-
chr17:57034069-57034091	26	28			GATCT-CACTATATTGCCCAGGC	7			-
chr15:72332720-72332742	26	26			GGTCT-CATTATATTGCCCAGGC	7	AC009690.1;AC009690.2	intron;intron	+
chr7:92556112-92556135	26	26	GGATTTCATTATATTGCCCAGGC	7	GATTT-CATTATATTGCCCAGGC	7	AC005156.1	intron	-
chr13:54978381-54978403	26	26			GGTCT-CATTATATTGCCCAGGC	7	AL390964.1	intron	+
chr1:183420399-183420421	26	22			GATCT-CACTATATTGCCCAGGT	7			+
chr2:112676033-112676056	26	20	AGGTCTCATTATATTGCCCAGGC	7	GGTCT-CATTATATTGCCCAGGC	7			-
chr1:26909308-26909330	26	16			AGTCT-CATTACATTGCCCAGGC	7	NUDC	intron	+
chr6:35305102-35305125	26	16	AGTTCCCATTATATTGCCCAGGC	6	AGTTCCCATTATATTGCCC-AGG	7	DEF6	intron	-
chr7:8898127-8898150	26	0	TACTCACATTAAATTGCCCCAGG	5	ACTC-ACATTAAATTGCCCCAGG	5			-
chr17:9119688-9119710	26	0			AGTCT-CACTATATTGCCCAGGC	7	NTN1	intron	+
chr17:77332080-77332102	26	0			GATCT-CACTATATTGCCCGGGC	7	SEPT9	intron	-
chr7:70918802-70918824	26	0			AGTCT-CACTATATTGCCCAGGC	7			-
chr7:116648646-116648668	26	0			AGTCT-CATTACATTGCCCAGGC	7			-
chr9:90481083-90481105	26	0			GATCT-CATTATGTTGCCCAGGC	7	LINC01501	intron	-
chr2:135795950-135795973	26	0	AAGTCTCACTATATTGCCCAGGC	7	AGTCT-CACTATATTGCCCAGGC	7	LCT	intron	+
chr18:34436803-34436825	26	0			AGTCT-CACTATATTGCCCAGGC	7			+
chr5:100698149-100698171	26	0			TATCTA-ATTATAGTGCCCCCTG	6			-
chrX:19503919-19503941	26	0			GATCT-CACTATATTGCCCAGGC	7	MAP3K15	intron	-
chr6:35551022-35551044	26	0			GATCT-CACTATATTGCCCAGGC	7			-
chr2:25093298-25093320	26	0			AATCT-CACTACATTGCCCAGGT	7	EFR3B	intron	-
chr1:183347258-183347280	26	0			CATCT-CACTATATTGCCCAGGC	7	NMNAT2	intron	-
chr1:44144272-44144294	26	0			GATCT-CACTATATTGCCCAGGT	7			-
chr8:97997844-97997866	26	0			AATCT-CATTCTATTGCCCAGGC	6	MATN2	intron	+
chr3:186547446-186547468	24	60			GGTCT-CATTATATTGCCCAGGC	7	TBCCD1	intron	+
chr4:153031892-153031914	24	52			GGTCT-CATTATATTGCCCAGGC	7			-
chr2:105308735-105308757	24	30			GGTCT-CATTATATTGCCCAGGC	7	TGFBRAP1	intron	-
chr2:160048023-160048045	24	28			GATCT-CAATATATTGCCCAGGA	7	PLA2R1	intron	+
chr7:140354934-140354957	24	28	AGGTCTCATTATATTGCCCAGGC	7	GGTCT-CATTATATTGCCCAGGC	7	SLC37A3	intron	+
chr5:132973351-132973373	24	24			AGTCT-CACTATATTGCCCTGGC	7			+
chr17:47347063-47347085	24	24			GATCT-CACTATATTGCCCAGGC	7	EFCAB13	intron	-
chr5:143730706-143730729	24	20	TTGTTACATTATATTGCTCAGGT	7			AC008696.2	intron	+
chrX:14945724-14945746	24	16			GGTCT-CATTATATTGCCCAGGC	7			+
chr1:24021310-24021332	24	14			AGTCT-CACTATATTGCCCGGGC	7			+
chr6:104894492-104894515	24	0	AGTCTAAATTCTGTGGCCTTAGG	7			LIN28B-AS1	intron	+
chr2:28558915-28558937	24	0			AGTCT-CACTATATTGCCCAGGC	7	PLB1	intron	+
chr4:9007676-9007698	24	0			AATCT-CATTCTATTGCCCAGGC	6			+
chr19:46693628-46693650	24	0			AATCT-CATTATGTTGCCCAGGC	6	PRKD2	intron	+
chr16:69500849-69500871	24	0			AGTCT-CACTATATTGCCCAGGC	7			+
chr1:202461160-202461182	24	0			GATCT-CACTATATTGCCCAGGC	7	PPP1R12B	intron	-
chr1:40159524-40159546	24	0			GATCT-CATTATGTTGCCCAGGC	7			+
chr7:27038339-27038362	24	0	AAGTCTCACTATATTGCCCAGGC	7	AGTCT-CACTATATTGCCCAGGC	7			-
chr7:98114435-98114457	24	0			GATCT-CACTATATTGCCCAGGC	7	LMTK2	intron	+
chr18:49353387-49353409	24	0			TATCTAC-TTATTTTACCCCAGG	6	DYM	intron	-
chr19:40816412-40816434	24	0			AGTCT-CACTATATTGCCCAGGC	7	AC008537.1	intron	-
chr15:91109925-91109948	22	34	AGGTCTCATTATATTGCCCAGGC	7	GGTCT-CATTATATTGCCCAGGC	7	SV2B	intron	+
chr6:148572527-148572550	22	22	AGGTCTCATTATATTGCCCAGGG	6	GGTCT-CATTATATTGCCCAGGG	6			+
chr6:131817670-131817693	22	22	GGGTTTCATTATATTGCCCAGGC	7			ENPP1	intron	-
chr7:99500668-99500691	22	18	GGGTTTCATTATATTGCCCAGGT	7			ZNF789	intron	+
chr9:111613945-111613967	22	18			GGTCT-CATTATATTGCCCAGGC	7	LRRC37A5P	intron	-
chr7:139683907-139683930	22	16	ATACCTCATTATATTGCCCCTAG	5	TACCT-CATTATATTGCCCCTAG	6	HIPK2	intron	+
chr7:128041239-128041261	22	16			GGTCT-CATTATATTGCCCAGGC	7	SND1	intron	-
chr14:21096501-21096524	22	0	GGTCATGCATATATTGCCCCTGG	7			ZNF219	intron	+
chr2:4634294-4634317	22	0	AATCCAAATTGTAATCCCCGTGT	7			LINC01249	intron	-
chr2:26844819-26844842	22	0	AGGACTCATTATATTGCCCAGGC	7					+
chr10:14929446-14929468	22	0			AATCC-CACTATATTGCCCAGGC	7	DCLRE1C	intron	-
chr5:60427876-60427899	22	0	AAGTCTCACTATATTGCCCAGGC	7	AGTCT-CACTATATTGCCCAGGC	7	PDE4D	intron	-
chr6:38585500-38585522	22	0			CATCT-CACTATATTGCCCAGGC	7	BTBD9	intron	+
chr10:11432176-11432198	22	0			TATCT-CATTATGTTGCCCAGGC	7			-
chrX:16539144-16539166	22	0			GATCT-CACTATATTGCCCAGGC	7	RN7SL658P	exon	+
chrX:128993795-128993817	22	0			GATCT-CACTATATTGCCCAGGC	7			+
chr7:105494782-105494804	22	0			AGTCT-CACTATATTGCCCAGGC	7	PUS7	intron	-
chr6:134245658-134245681	22	0	GGTCTACGCTATGTTGCCCAGGC	7			SGK1	intron	-
chr6:156358444-156358466	22	0			AGTCTACTTTATAT-GCCGCAGT	7			-
chr18:23811821-23811843	22	0			GATCT-CATTATGTTGCCCAGGC	7	LAMA3	intron	-
chr17:12634071-12634093	22	0			AGTCT-CACTATATTGCCCAGGC	7	LINC00670	intron	-
chr18:36285548-36285571	22	0	AAGTCTCACTATATTGCCCAGGC	7	AGTCT-CACTATATTGCCCAGGC	7			-
chr17:7244962-7244984	22	0			GATCT-CATTATGTTGCCCAGGC	7	CTDNEP1	intron	-
chr5:107433699-107433721	22	0			AGTCT-CACTATATTGCCCAGGC	7	EFNA5	intron	-
chr1:238767902-238767925	20	40	TCTATTCATTATATTGCCCTGGT	6	TCTATTCATTATATTGCCC-TGG	7			-
chr1:58560420-58560443	20	38	AGGTCTCATTATATTGCCCAGGC	7	GGTCT-CATTATATTGCCCAGGC	7			-
chr19:50162412-50162434	20	28			GGTCT-CATTATATTGCCCAGGC	7	IZUMO2	intron	-
chr19:12070062-12070084	20	22			GGTCT-CATTATATTGCCCAGGC	7	ZNF844	intron	-
chr5:2940073-2940096	20	22	TATTTACATTATATTTCCCAGGT	5	TATTTACATTATATTTCCC-AGG	6			-
chrX:120210195-120210218	20	18	AGGTCTCATTATATTGCCCAGGC	7	GGTCT-CATTATATTGCCCAGGC	7	NKAPP1	intron	-
chr2:229831478-229831501	20	16	AAGTCTCACTATATTGCCCGGGT	7	AGTCT-CACTATATTGCCCGGGT	7	TRIP12	intron	-
chr5:67989759-67989782	20	16	TGAATACATTAAATTGCCCTTGG	6	GAA-TACATTAAATTGCCCTTGG	7			-
chr10:82298114-82298137	20	0	AATCTCCACTCTGTTGCCCAGGC	6	AATCTCCACTCTGTTGCCC-AGG	7	NRG3	intron	-
chr4:38684746-38684768	20	0			GATCT-CATTATGTTGCCCAGGC	7	KLF3	intron	+
chr6:162455419-162455442	20	0	ATGATATAGTATATTGCCCCAAG	6			PRKN	intron	+
chr4:26262264-26262287	20	0	AAGTCTCACTATATTGCCCAGGC	7	AGTCT-CACTATATTGCCCAGGC	7	RBPJ	intron	+
chr2:72813279-72813301	20	0			AGTCT-CATTATATTGCCTAGGC	7	EXOC6B	intron	+
chr6:94345254-94345277	20	0	AGGTCTCATTATATTGCCCCAGC	6	GGTCT-CATTATATTGCCCCAGC	6			-
chr1:6366387-6366409	20	0			CATCTCC-TTATATTGCCCAGGC	7	ACOT7	intron	-
chr22:26480364-26480386	20	0			AGTCT-CACTATATTGCCCAGGC	7	HPS4	intron	+
chr14:61501359-61501381	20	0			GATCTACAT-ATATTGACCTGGA	7	PRKCH	intron	+
chr10:24348951-24348974	20	0	GATTCTCACTATATTGCCCAGGC	7	ATTCT-CACTATATTGCCCAGGC	7	KIAA1217	intron	-
chr11:67011162-67011184	20	0			GATCT-CATTATGTTGCCCAGGC	7	SYT12	intron	-
chrX:21841225-21841248	20	0	AAGTCTCACTATATTGCCCAGGC	7	AGTCT-CACTATATTGCCCAGGC	7	MBTPS2	intron	-
chr16:70345920-70345943	20	0	AGTCTTCATTATATTGCTCAGGC	5	AGTCTTCATTATATTGCTC-AGG	6	AC012184.2;AC012184.3	intron;intron	-
chr8:99913713-99913735	20	0			AGTCT-CACTATATTGCCCAGGC	7			+
chr22:31481974-31481996	20	0			GATCT-CATTATGTTGCCCAGGC	7	DRG1;EIF4ENIF1	intron;intron	-
chr8:60954480-60954502	20	0			GATCT-CATTATGTTGCCCAGGC	7	AC022182.1	intron	+
chr16:31005498-31005520	20	0			GATCT-CACTATATTGCCCAGGC	7	STX1B	intron	+
chr1:42790622-42790645	20	0	AGGTCTCATTATATTGCCCAGGC	7	GGTCT-CATTATATTGCCCAGGC	7	AC098484.3;TMEM269	intron;intron	+
chrX:14575651-14575673	20	0			GATCT-CACTATATTGCCCAGGC	7	GLRA2	intron	+
chr2:157724585-157724608	20	0	AAGTCTCACTATATTGCCCAGGC	7	AGTCT-CACTATATTGCCCAGGC	7			-
chr3:178958563-178958586	20	0	TATATATATTACATTGCCCAGGC	6	TATATATATTACATTGCCC-AGG	7			+
chr7:67730377-67730399	20	0			AGTCTA-ACTATATTGCCCAGGC	7			-
chr11:25434294-25434317	20	0	GGACTACATTATATTGACCCCTA	6	GGACTACATTATATTGACCCCTAG	7			+
chr2:130399832-130399854	20	0			GGTCT-CATTATATTGCCCAGGC	7			-
chr16:24909444-24909466	20	0			GATCT-CACTATATTGCCCAGGC	7	SLC5A11	intron	-
chr12:69071795-69071817	20	0			GATCT-CACTATATTGCCCAGGC	7			-
chr6:133945862-133945884	20	0			AGTCT-CACTATATTGCCCAGGC	7			-
chr16:22992721-22992744	20	0	GGGTCTCATTATATTGCCCAGGG	7	GGTCT-CATTATATTGCCCAGGG	6			+
chr5:142424218-142424241	20	0	AAGTCTCATTACATTGCCCGGGG	6	AGTCT-CATTACATTGCCCGGGG	6	SPRY4-AS1	intron	+
chrX:137725184-137725206	20	0			GATCT-CACTATATTGCCCAGGC	7	Z96074.1	intron	+
chr10:28364473-28364495	20	0			AGTCT-CATTACATTGCCCAGGC	7			-
chr8:80241307-80241330	20	0	AAGTCTCACTATATTGCCCAGGC	7	AGTCT-CACTATATTGCCCAGGC	7			+
chrX:140471780-140471802	20	0			AGTCT-CATCATATTGCCCAGGC	7			-
chr2:131160362-131160384	18	32			GGTCT-CATTATATTGCCCAGGC	7	PLEKHB2	intron	+
chr16:46780921-46780943	18	24			AGTCT-CATAATATTGCCCAGGC	7	MYLK3	intron	-
chr9:123129161-123129183	18	14			AGTCT-CACTATATTGCCCAGGC	7	STRBP	intron	-
chr1:224438248-224438270	18	0			AGTCT-CATTATGTTGCCCAGGC	7	CNIH3	intron	+
chr11:46960190-46960212	18	0			AGTCT-CAATATATTGCCCAGGC	7	C11orf49	intron	+
chr20:14181258-14181280	18	0			GATCT-CATTATGTTGCCCAGGC	7	MACROD2	intron	+
chr10:48536789-48536812	18	0	AATAGACATTACATTGCCCCCTG	4			ARHGAP22	intron	-
chr13:59708255-59708277	18	0			AGTCT-CACTATATTGCCCAGGC	7	DIAPH3	intron	+
chrX:115023840-115023862	18	0			GGTCT-CATTATATTGCCCAGGC	7			+
chr6:117606298-117606320	18	0			GATCT-CATTATGTTGCCCAGGA	7			-
chr22:30609191-30609214	18	0	AGGTCTCACTATATTGCCCAGGG	7	GGTCT-CACTATATTGCCCAGGG	7	TCN2	intron	+
chr6:143738440-143738462	18	0			GATCTA-ATTCTATTGCCCTGGG	6	PHACTR2	intron	-
chr12:59643636-59643658	18	0			AATCTA-ATTATATTTGCCCACA	7	SLC16A7	intron	-
chr8:28323139-28323161	18	0			CAACTA-ATTATATTGCCCTTGG	6	AC021678.2;PNOC	intron;intron	+
chr12:65648282-65648305	18	0	AAGTCTCACTATATTGCCCAGGC	7	AGTCT-CACTATATTGCCCAGGC	7	AC090023.2	intron	-
chr1:103187178-103187200	18	0			AGTCT-CACTATATTGCCCAGGC	7			-
chr1:155573367-155573389	18	0			GATCT-CATTATGTTGCCCAGGT	7			-
chr15:71080644-71080666	18	0			GATCT-CATTGTATTGCCCAGGC	7			+
chr19:50751030-50751053	18	0	AAGTCTCACTATATTGCCCAGGC	7	AGTCT-CACTATATTGCCCAGGC	7			-
chr12:50755996-50756018	18	0			AGTCT-CACTATATTGCCCAGGC	7			-
chr14:22348864-22348886	18	0			CATCT-CATTATGTTGCCCAGGC	7			-
chr4:88104758-88104780	18	0			AATCT-CACAATATTGCCCAGGC	7	ABCG2	intron	-
chr10:58397789-58397811	18	0			AGTCT-CATTATATTGCTCAGGC	7	TFAM	exon/three_prime_utr	+
chrX:21819402-21819424	18	0			AGTCT-CACTATATTGCCCAGGC	7			+
chr22:31015093-31015115	18	0			GATCT-CATTATGTTGCCCAGGC	7			+
chr4:124460214-124460237	18	0	TTCTCACATTATGTTACCCCTGG	7	TTTCTCACATTATGTTACCCCTGG	7			+
chr16:28263929-28263951	18	0			GATCT-CATTATGTTGCCCAGGC	7	AC138904.3	intron	-
chr10:13762798-13762820	18	0			CATCT-CATTATGTTGCCCAGGC	7	FRMD4A	intron	-
chr20:25267721-25267743	18	0			CATCT-CATTATGTTGCCCAGGC	7	PYGB	intron	+
chr15:90472070-90472093	18	0	AGTCCTCATTATATTGCCCAGGG	4			IQGAP1	intron	-
chr5:54555400-54555422	18	0			GATCT-CATTATGTTGCCCAGGC	7			+
chr10:118618593-118618615	18	0			CATCT-CATTATTTTGCCCAGGT	7			+
chr1:214382522-214382544	18	0			GATCT-CATTATACTGCCCAGGC	7	PTPN14	intron	+
chr13:102766866-102766889	18	0	AAACAACTTTATATTCCCCAGGG	5	AAACAACTTTATATT-CCCCAGG	6	TEX30	intron	-
chr10:81812399-81812422	18	0	GTTCCACATTATATAGCACCAGG	5					+
chr18:74227773-74227795	18	0			GATCT-CATTATCTTGCCCAGGC	7	AC090398.1;RN7SL551P	intron;exon	-
chr10:69153775-69153797	18	0			AGTCT-CAATATATTGCCCAGGC	7	VPS26A	intron	-
chr11:17260689-17260711	18	0			AGTCT-CACTATATTGCCCAGGT	7	NUCB2	exon/intron	-
chr4:55500541-55500563	18	0			GATCT-CATTATGTTGCCCAGGC	7	CLOCK	intron	+
chr11:48361711-48361733	16	0			AGTCT-CACTATATTGCCCAGGC	7			+
chr4:83085709-83085732	16	0	TATTTATTTTATATTGCCCAGGT	6	TATTTATTTTATATTGCCC-AGG	7			+
chr1:73888118-73888140	14	0			GATCT-CACTATATTGCCCAGGC	7			-
chr2:172920016-172920039	10	0	AACCTTCACTATCTCACCCTTGG	7			RAPGEF4	intron	+
chr2:70739947-70739970	10	0	AATCTGCACAATAAATCCCCGTG	7			ADD2	intron	+
chr10:131340628-131340651	10	0	CCTGAACATTGTATTTTCCCAGG	7					+
chr3:171899238-171899261	0	42	GAGGTCCATTATATTGCCCAGGC	6	GAGGTCCATTATATTGCCC-AGG	7	TMEM212;TMEM212-AS1	intron;exon	-
chr12:48559098-48559120	0	36			GGTCT-CATTATATTGCCCAGGC	7			-
chr9:122272470-122272493	0	36	AGGTCTCATTATATTGCCCAGGC	7	GGTCT-CATTATATTGCCCAGGC	7	MRRF	intron	-
chr10:79894811-79894834	0	34	AATATAAATTTATATTCCCCAGG	7					-
chr14:102633383-102633406	0	34	TTGCCATATTATATTGCCCAGGA	7			RCOR1	intron	+
chr15:90427071-90427093	0	32			GGTCT-CATTATATTGCCCAGGC	7	IQGAP1	intron	-
chr7:6739358-6739380	0	32			GGTCT-CATTATATTGCCCAGGC	7	PMS2CL	intron	-
chr8:117547632-117547655	0	30	GGTCTCACTTATATTGCCCAGGC	7					-
chr9:105973340-105973363	0	28	GACTTATTTTATATTCCCCCGGA	7					+
chr2:32890850-32890873	0	28	AGGTATCATTATATTGCCCAGGA	7			LINC00486	intron	+
chr4:92790608-92790630	0	26			AGTCT-CACTATATTGCCCAGGC	7	GRID2	intron	+
chrX:107812110-107812132	0	26			GGTCT-CATTATATTGCCCAGGC	7			-
chr10:37551913-37551935	0	26			GATCT-CACTATATTGCCCAGGC	7			+
chr16:84862390-84862412	0	24			GATCT-CACTATATTGCCCAGGC	7	CRISPLD2	intron	+
chr5:159599605-159599628	0	24	GTATTACATTATTCTGCCCCTGG	6	TAT-TACATTATTCTGCCCCTGG	6	AC008691.1	intron	+
chr13:76783187-76783210	0	22	TCTCTACATTATATGGCCCATGG	4					-
chr17:54014927-54014950	0	22	AGTGGCCCTAATATTGCCCCAGG	6					-
chr18:58746210-58746232	0	22			GATCT-CACTATATTGCCCAGGC	7	AC104365.1;MALT1	intron;intron	+
chr4:118245525-118245548	0	22	AACGAAATTTATATTGCCCGGGA	7			NDST3	intron	+
chrX:13492029-13492052	0	22	GAGTCTCATTATATTGCCCAGGC	7	AGTCT-CATTATATTGCCCAGGC	6			+
chr8:25309374-25309396	0	20			AGTCT-CACTATATTGCCCAGGC	7	DOCK5	intron	+
chr9:105617825-105617847	0	20			AGTCT-CACTATATTGCCCAGGC	7	FKTN	intron	-
chr16:84588185-84588207	0	20			GATCT-CACTATATTGCCCAGGC	7	COTL1	intron	-
chr1:34428779-34428802	0	18	TCTGGCCATAATATTACCCCTGG	7					-
chr1:98495678-98495700	0	18			AGTCT-CACTATATTGCCCAGGC	7			-
chr7:93427576-93427599	0	18	AGTTCACATTATATATTCCCCAG	7	AGTTCACATTATATATTCCCCAGG	7	CALCR	intron	-
chr8:30060429-30060451	0	18			AGTCT-CACTATATTGCCCAGGC	7			+
chr4:91972855-91972878	0	18	GAGACTCATTATATTGCCCAGGC	7	AGACT-CATTATATTGCCCAGGC	7			-
chr17:9495993-9496015	0	18			AGTCTTGCT-ATATTGCCCCTGG	7	STX8	intron	-
chr4:166818159-166818182	0	18	ACTTAACATAATATTCCCCCGGC	6	ACTTAACATAATATT-CCCCCGG	7	SPOCK3	intron	+
chr1:244695959-244695982	0	18	GAGTTGCATTATATTGCCCAGGC	6	GAGTTGCATTATATTGCCC-AGG	7	DESI2	intron	+
chr12:121477933-121477955	0	18			GATCT-CATTATGTTGCCCAGGC	7	KDM2B	intron	+
chr8:67474780-67474802	0	18			AGTCT-CACTATATTGCCCAGGC	7	CPA6	intron	-
chr7:158728057-158728080	0	18	TCTTTGTATTATATTGCCCAGGA	7					+
chr8:136514963-136514985	0	18			AGTCT-CACTATATTGCCCAGGC	7	AC013546.1	intron	+
chr10:54766502-54766525	0	18	AATATAAATTTATATTCCCCAGG	7			PCDH15	intron	+
chr3:23850190-23850213	0	18	AGGTTTCACTATATTGCCCAGGC	7			UBE2E1	intron	+
chr4:16708442-16708464	0	16			TGTCTACCC-ATATTGCCCCTGG	7	LDB2	intron	+
chr1:22284683-22284706	0	16	AGAAGCCATTATATTCCCCTGGG	7					+
chr2:61485562-61485585	0	16	AAGTCTCACTATATTGCCCAGGT	7	AGTCT-CACTATATTGCCCAGGT	7	XPO1	exon/intron	+
chr16:6418718-6418740	0	16			GATC-ACACTATATTGCCCAGGC	7	RBFOX1	intron	+
chr21:35795044-35795067	0	16	GAGTTTCACTATATTGCCCAGGC	7			RUNX1	intron	+
chr6:152484006-152484029	0	16	AGATCTCACTATATTGCCCAGGG	7	GATCT-CACTATATTGCCCAGGG	6	SYNE1	intron	-
chr12:121236636-121236658	0	16			AATCT-CACTATATTACCCAGGC	7			-
chr10:13693063-13693085	0	16			GGTCT-CATTATATTGCCCAGGC	7	FRMD4A	exon/intron	+
chr17:40600245-40600268	0	16	GGGTTTCATTATATTGCCCAGGC	7					+
chr19:4912950-4912972	0	16			GGTCTT-ATTATATTGCCCAGGG	7	UHRF1	intron	+
chr1:99752715-99752737	0	16			GGTCT-CATTATATTGCCCAGGC	7	FRRS1	intron	-
chr11:121299694-121299717	0	16	AGGGCTCATTATATTGCCCAGGC	7			SC5D	intron	-
chr4:187071899-187071921	0	14			GGTCT-CTCTATATTGCCCCAGG	7			+
chr3:42178635-42178657	0	14			GATCTCC-TTATATTGCCCAGGC	7	TRAK1	intron	+
chr18:41774900-41774922	0	14			AATTTCCAT-ATATTCCCCTGGG	7			-
chr8:32908914-32908936	0	14			GATC-ACACTATATTGCCCAGGC	7			+
chr3:138885624-138885647	0	14	GAGTTTCATTATATTGCCCAGGC	6	GAGTTTCATTATATTGCCC-AGG	7			+
chr1:8755869-8755891	0	14			AGTCT-CACTATATTGCCCGGGC	7	RERE	intron	-
chr12:40136273-40136295	0	14			AGTCTT-ATTATATTGCCCAGGC	7			-
chr1:155863590-155863613	0	14	AGTCTTCACTATATTGCCCAGGT	5	AGTCTTCACTATATTGCCC-AGG	6	SYT11	intron	-
chr1:113099430-113099452	0	14			AGTCT-CACTATATTGCCCAGGC	7	LRIG2	intron	+
chr10:131998624-131998647	0	12	AGTTCTCACTATATTGCCCAGGC	7			AL162274.3	exon	+
chr10:34020035-34020058	0	12	GGGTTTCATTATATTGCCCAGGC	7					+
chr3:197988174-197988196	0	12			AGTCT-CACTATATTGCCCAGGT	7	LMLN	intron	+
chr17:47095993-47096015	0	12			AGTCTT-ATTATATTGCCCAGGC	7	AC068152.1	intron	-
chr14:95935084-95935107	0	12	ATGATGCTTTATATTGCCCTGGC	7					-
chr9:5808014-5808037	0	12	GGTCTCACTTATATTGCCCAGGC	7			ERMP1	intron	+
chr1:93426229-93426252	0	12	TATCATCACTATATTGCCCAGGC	6	TATCATCACTATATTGCCC-AGG	7			-
chr1:47722436-47722459	0	10	GAGGTACAGGATCTTGCCCCAGG	6					-
chr9:105004141-105004164	0	10	AGGTCTCACTATATTGCCCAGGG	7	GGTCT-CACTATATTGCCCAGGG	7			+
chr20:30880639-30880662	0	10	AAAGCTCACTATATTGCCCAGGT	7	AAGCT-CACTATATTGCCCAGGT	7			-
chr7:23793760-23793783	0	10	GAACTCATATATATTGCCCAGGG	7			STK31	intron	+
