# Supplementary material for: Correction of a urea cycle defect after ex vivo gene editing of human hepatocytes
Source: Mol Ther. 2021 Jan 21;29(5):1903–17. doi: 10.1016/j.ymthe.2021.01.024 (PMC8116578; doi:10.1016/j.ymthe.2021.01.024)
Supplement: Table S5. Potential off-target sites for gRNA5 and Cas9, analyzed by targeted amplicon deep sequencing in primary hepatocytes — Samples are organized according to treatment status and replicate number. For each off-target site, chromosomal coordinates are listed, followed by columns detailing the read counts for each sample, median percentage of indels for each treatment group and statistical test results between the edited and control groups, followed by primers used. Coef_flag: Nucleasetreatment coefficient, freq_flag: median indel frequency of edited samples and sig_flag: adjusted p value are evaluated to determine off-targets reported in the off-target column. [file mmc4.xlsx]

## Sheet: gRNA5_ampseq
		Control-1			Control-2			Control-3			Edited-1			Edited-2			Edited-3
Site	Chromosomal coordinates	Indel_percentage	Total_reads	Total_indels	Indel_percentage	Total_reads	Total_indels	Indel_percentage	Total_reads	Total_indels	Indel_percentage	Total_reads	Total_indels	Indel_percentage	Total_reads	Total_indels	Indel_percentage	Total_reads	Total_indels	control_median_perc_indels	edited_median_perc_indels	poisson_pvalue	poisson_adj_pvalue	coef_flag	freq_flag	sig_flag	offtarget	Primer1	Primer2
1	chr18:2197583-2197603	0.00970397	164881	16	0.0103731	192807	20	0.0110442	190146	21	0.00752868	172673	13	0.00779775	179539	14	0.00646827	170061	11	0.000103731	7.52868e-05	0.0876518	0.357911	0	0	0	0	CAGGACATACCCAGCCAACA	AGAGCAAAGGCACAGAGGAC
2	chr2:2470428-2470448	0.00050041	199836	1	0	156765	0	0.00140418	213648	3	0.00150729	199033	3	0.00147218	203779	3	0.00375444	186446	7	5.0041e-06	1.50729e-05	0.0450638	0.327542	1	0	0	0	CCAACATGTAGTAATTTTCAGACA	AGGAAGTGGAGAACTCAACACA
3	chr13:91121456-91121476	0.0138329	159041	22	0.0114192	131358	15	0.00836379	155432	13	0.0130629	168416	22	0.0121542	156324	19	0.0119439	184194	22	0.000114192	0.000121542	0.602164	0.922064	1	0	0	0	AGGGACAGTAAAAGATGAGCT	AGCTCCACATGAATGAACGGT
4	chr8:118857714-118857734	0.00264103	189320	5	0.00390457	179277	7	0.00158235	189592	3	0.00060526	165219	1	0.00252497	158418	4	0.00139115	143766	2	2.64103e-05	1.39115e-05	0.201516	0.658287	0	0	0	0	GAGTTTATACACCTTGAAGGGAGA	GTCCTGACCACACAGAACTCA
5	chr17:49449817-49449837	0.00108668	184047	2	0.00061554	162458	1	0.0026796	149276	4	0.00580477	155045	9	0.00366265	136513	5	0.00567351	158632	9	1.08668e-05	5.67351e-05	0.00288937	0.0471931	1	0	1	0	GCTGGGCCCAATTTCTGTTG	CACCCTGTGACCCAGTCAAG
6	chr2:206626660-206626680	0.00735769	122321	9	0.00308542	129642	4	0.00231048	129843	3	0.00416821	215920	9	0.00250048	159969	4	0.00300773	232734	7	3.08542e-05	3.00773e-05	0.468503	0.81988	0	0	0	0	AGATATCCACCAAGTAAAAGACT	CTAGAGTGGGGATGTCGA
7	chr12:6769818-6769838	0.00981683	122239	12	0.0174031	114922	20	0.00993353	120803	12	0.00640067	124987	8	0.00857626	116601	10	0.00863483	115810	10	9.93353e-05	8.57626e-05	0.0624458	0.327542	0	0	0	0	TCCTTCCTCTGCTTTCCTTCC	CCCGTTCTCCTCCTCCTGT
8	chr15:52926147-52926167	0.00065568	152513	1	0.0198622	146006	29	0.00125991	158742	2	0.00053949	185360	1	0.00070165	142521	1	0	163514	0	1.25991e-05	5.39491e-06	9.51117e-05	0.00233024	0	0	1	0	TCCTCTGTCCAGGAGAAGCT	AGGGGAAGGGGCTACTTGAT
9	chr1:38157083-38157103	0.00084128	118866	1	0.00096638	103479	1	0.00211307	94649	2	0.00256029	117174	3	0	118868	0	0.00152502	131146	2	9.6638e-06	1.52502e-05	0.909617	0.972994	1	0	0	0	TGCTCTTTAACTCTTTGGCCA	ATGCCATATCCAGCACAGCA
10	chr16:51074981-51075001	0.00947993	158229	15	0.172945	182717	316	0.164952	185508	306	0.0271419	117899	32	0.0111534	179318	20	0.0135879	139830	19	0.00164952	0.000135879	5.84128e-58	2.86223e-56	0	0	1	0	TACCCCATTTGTCAGTCACC	AAAATGTCTTACCAGTTGGC
11	chr11:80034733-80034756	0.0232324	51652	12	0.0192086	36442	7	0.0131592	30397	4	0.0176023	68173	12	0.0177224	39498	7	0.0279486	57248	16	0.000192086	0.000177224	0.73955	0.970909	1	0	0	0	GACATCATTATTGTCCTTACTGAACACC	GAGCTTATTAACTCAGTACCTGTGTAG
12	chr7:90173373-90173393	0.0344003	171510	59	0.0232154	133532	31	0.0309019	190927	59	0.0296898	171776	51	0.0243287	152084	37	0.024849	140851	35	0.000309019	0.00024849	0.298471	0.81988	0	0	0	0	GGGTGAATCATTAAAGGACTACCA	TCCCTTTTCTTCCTGTGCCTC
13	chr5:115923931-115923954	0	8459	0	0.0102062	9798	1	0.0081182	12318	1	0.0186231	16109	3	0.00552456	18101	1	0.0100271	9973	1	8.1182e-05	0.000100271	0.512375	0.827004	1	0	0	0	GCCCCTACACCACTCTTAGCCAGGATA	TGCCACAGCAGGTATAATTGGCCAATT
14	chr2:161021241-161021264	0.0130266	76766	10	0.0210804	37950	8	0.0270175	37013	10	0.00582598	68658	4	0.00806879	86754	7	0.020258	59236	12	0.000210804	8.06879e-05	0.0533891	0.327542	0	0	0	0	AGTGGCATTTAGTACATTCACA	TGAACCTCAGAAACGTTATGCT
15	chr1:34089645-34089665	0.0033572	119147	4	0.00231282	129712	3	0.00157236	127197	2	0.00062652	159613	1	0.00077169	129585	1	0.00065573	152502	1	2.31282e-05	6.55729e-06	0.0588573	0.327542	0	0	0	0	ACCTCCTGGCTCTCAGCTAA	GAGGAAATGACTGAACACACGT
16	chr3:51738428-51738448	0.00557989	215058	12	0.00851074	164498	14	0.00932019	160941	15	0.0111332	179643	20	0.00768738	156100	12	0.00797639	162981	13	8.51074e-05	7.97639e-05	0.421548	0.81988	1	0	0	0	ATCCCTGCAGCAAAACAAAA	GGGATCCTTTACGTTTAATCCTGC
17	chr4:60704263-60704285	0.00515225	38818	2	0.00721033	55476	4	0.0029107	34356	1	0.00216619	46164	1	0.0167172	47855	8	0.00413702	48344	2	5.15225e-05	4.13702e-05	0.468239	0.81988	1	0	0	0	CAGTTTAACCTAAAGATCTTATAGTGA	TTGATCTGACAGGAGGTGAAAATTCTC
18	chr3:128181280-128181303	0.00359625	111227	4	0.00259923	38473	1	0.0067453	103776	7	0.00806563	86788	7	0.0154395	58292	9	0.010869	55203	6	3.59625e-05	0.00010869	0.0190096	0.232867	1	0	0	0	CTAAGGGGCCCCATCTTTTCCATCCAG	GTGGGCCAAGCACATGTGATCTGCTTA
19	chr3:6724431-6724451	0.0160539	168183	27	0.0202299	163125	33	0.0286808	181306	52	0.0189227	169109	32	0.0243513	201221	49	0.0207708	187764	39	0.000202299	0.000207708	0.903005	0.972994	0	0	0	0	TGATTTAGTATACAGCCCTCTCT	AGTCCTATGTTACAGCTACAGGC
20	chr12:112592789-112592812	0.0129931	76964	10	0.0213402	51546	11	0.0136057	58799	8	0.0126851	55183	7	0.00156678	63825	1	0.0123919	72628	9	0.000136057	0.000123919	0.0682709	0.327542	0	0	0	0	GACTGTATATCCTGTTTGTGTGCTGAC	AACACAGAAAACTCACACAGGCTTTCC
21	chr16:60508302-60508325	0.01702	82256	14	0.0147165	61156	9	0.00467061	42821	2	0.0133583	37430	5	0.00693273	43273	3	0.0100137	59918	6	0.000147165	0.000100137	0.37058	0.81988	0	0	0	0	TGCTCAAAGTATTCACCATACAGATGT	CATTGTTTTGAAGTTGGAACCTTCTGG
22	chr11:86986620-86986643	0.0172161	11617	2	0.011464	17446	2	0.00825866	24217	2	0.00474181	21089	1	0.0118213	25378	3	0.0121367	16479	2	0.000114639	0.000118213	0.772764	0.970909	0	0	0	0	CCAACCTGGGCAACAAGAGCAAA	TGGGCGACAGAGTAAGACCGTCT
23	chr16:84622050-84622070	0.00889493	123666	11	0.00300944	132915	4	0.00462617	129697	6	0.00207245	144756	3	0.00776355	128807	10	0.00624156	128173	8	4.62617e-05	6.24156e-05	0.898825	0.972994	0	0	0	0	TTGGCATTGGCATTGAAACT	TCAGTATGGCAGCCACGTTT
24	chr3:163042401-163042424	0.0369072	43352	16	0.0287853	48636	14	0.0612145	32672	20	0.0348797	40138	14	0.0377012	61006	23	0.0376715	55745	21	0.000369072	0.000376715	0.672681	0.969453	0	0	0	0	AAAGAATTGGGAGTTTGGAGGTACTAG	ATAATTGAGCATGGGATTATGATGCCC
25	chr5:68828441-68828464	0.032337	21647	7	0.0328479	36532	12	0.0145467	48121	7	0.027516	43611	12	0.0157394	25414	4	0.0214168	42023	9	0.00032337	0.000214168	0.767215	0.970909	0	0	0	0	GTGTGGCCGTGTACTCACAGAATGTCT	AATGATAATCAAAATGGCTCGCTGCTG
26	chr3:98354689-98354712	0.0186425	53641	10	0.0111595	44805	5	0.0101234	98781	10	0.00971463	41175	4	0.0104936	47648	5	0.00836596	59766	5	0.000111595	9.71463e-05	0.374179	0.81988	0	0	0	0	GTCTCAATATTTTACATTTGTCTTCTC	CTATGTTCCCTCTTTATGAAAGCATTT
27	chr4:28911938-28911961	0	41220	0	0.00093877	106522	1	0.00207872	96213	2	0	99692	0	0.00280379	106998	3	0.00202725	49328	1	9.38773e-06	2.02725e-05	0.753922	0.970909	1	0	0	0	TGACACTCTGAGGTGAGATCTAT	AAAATAAATCCAGAGGAAGACAG
28	chr1:245651897-245651917	0.00975632	133247	13	0.0132474	120778	16	0.00575548	69499	4	0.00936701	138785	13	0.00630727	110983	7	0.00889406	146165	13	9.75632e-05	8.89406e-05	0.411981	0.81988	0	0	0	0	GCAGTCTCATCCCCAAACCA	GGAGAACTGATACTCCTTTGCA
29	chr9:127116005-127116025	0.00477481	167546	8	0.00957969	167020	16	0.00986991	212768	21	0.00828171	181122	15	0.00817475	171259	14	0.005567	143704	8	9.57969e-05	8.17475e-05	0.660632	0.969453	0	0	0	0	CCAGGGAGGGCATATCCAGA	ATGGCTAGCTGCATGGGAAG
30	chr5:73924814-73924834	0.0131529	174866	23	0.0133856	179297	24	0.0161816	216295	35	0.0195956	199024	39	0.0195887	173569	34	0.0167434	143340	24	0.000133856	0.000195888	0.0735299	0.327542	1	0	0	0	GAGAAATGCTGATTTTTGGG	TGAAGGGTATGCCGCATGC
31	chr15:74991806-74991826	0.0182404	131576	24	0.0174596	131733	23	0.0173364	144205	25	0.0269276	155974	42	0.0169739	135502	23	0.0266308	146447	39	0.000174596	0.000266308	0.0537147	0.327542	1	0	0	0	ACAGGATTATCATGGAGGTGACA	AGTTGAGAGCTGTTCCTGGC
32	chr8:43200193-43200213	0.0104527	287006	30	0.0123774	234298	29	0.00821588	243431	20	0.0103798	231218	24	0.0107034	224227	24	0.00501527	179452	9	0.000104527	0.000103798	0.41939	0.81988	0	0	0	0	TATGCAAGGCTTTGGTGGGT	GCAAAGACAGTACCTGCCCT
33	chr2:236773975-236773995	0.0885105	23726	21	0.0725602	16538	12	0.0601685	23268	14	0.0509457	15703	8	0.069735	14340	10	0.09239	20565	19	0.000725602	0.00069735	0.957198	0.972994	0	0	0	0	TTCTGAGAGGTTTGCTGGCC	GCTTCTCTGTCCCCAGGAAG
34	chr12:13740780-13740800	0.00762583	157360	12	0.00534401	168413	9	0.00875542	182744	16	0.00469685	276781	13	0.00676627	236467	16	0.00976053	297115	29	7.62583e-05	6.76627e-05	0.937649	0.972994	0	0	0	0	AGACCAGAAAGTCTCCACCC	CTGTCCTGAAGTGTGCCCAT
35	chrX:33869708-33869728	0.00785563	229135	18	0.0112278	187035	21	0.00830728	228715	19	0.0101982	215724	22	0.0112799	195037	22	0.00925663	172849	16	8.30728e-05	0.000101982	0.467659	0.81988	1	0	0	0	GACTGTCAGTTTGGGTCCCC	ACTGCATTGCACTCTAAGGCT
36	chr9:21031036-21031056	0.0160359	149664	24	0.0128774	132014	17	0.00813944	172002	14	0.0121647	82205	10	0.0144208	201099	29	0.0142104	91482	13	0.000128774	0.000142104	0.485378	0.820121	1	0	0	0	TCCTTGAAGATGTGAAACCTCC	GCGGGGAACAGATTCAGTCA
37	chr12:4156248-4156268	0.00710443	154833	11	0.00629217	143035	9	0.00610645	131009	8	0.00704697	283810	20	0.0083925	178731	15	0.0124937	216108	27	6.29217e-05	8.3925e-05	0.140034	0.52782	1	0	0	0	ACAGCTAACGAGTTGAACCCA	AGGGAGACTCCAGAACCCAG
38	chr16:48063378-48063398	0.0127159	149419	19	0.0162558	141488	23	0.0119363	150800	18	0.00860067	116270	10	0.0138243	188075	26	0.0106504	84504	9	0.000127159	0.000106504	0.416507	0.81988	0	0	0	0	TGTGAGAAACTTTTGGACACA	ATGGAGCCATGACTCTTGCC
39	chrX:48802299-48802322	0.0269606	33382	9	0.0240365	37443	9	0.0136936	73027	10	0.00378444	26424	1	0.0155497	32155	5	0.0184492	54203	10	0.000240365	0.000155497	0.312857	0.81988	0	0	0	0	CCCGGGAGATAGGCCGAAAGG	TTTCACGGAGCAATGAGCCCCC
40	chr5:35014020-35014040	0.0123371	170218	21	0.0096801	154957	15	0.00779012	166878	13	0.0109238	183086	20	0.00745217	161027	12	0.011616	189394	22	9.6801e-05	0.000109238	0.934246	0.972994	1	0	0	0	ATAGCCCAATGTACGAGGCC	ACTTGTTTTCCCAGGTGCAGA
41	chr8:133231726-133231749	0.00633995	78865	5	0.0135101	96224	13	0.0082802	96616	8	0.012033	91415	11	0.00982844	91571	9	0.00446734	67154	3	8.2802e-05	9.82844e-05	0.889126	0.972994	0	0	0	0	CAGTTGTTATGAGACAATGATGGAGCA	TCATTTTATATTTACATGAGGTGTCTT
42	chr10:1300203-1300223	0.00427052	140498	6	0.00892618	123233	11	0.00790031	139235	11	0.00554675	126200	7	0.0066355	135634	9	0.00521151	134318	7	7.90031e-05	5.54675e-05	0.523207	0.827004	0	0	0	0	TCCTTCCCTGTTTTGGTGCT	ACAGGAGGGGATGTGGAAGA
43	chr5:32435526-32435546	0.00495526	141264	7	0.00923069	75834	7	0.00994226	130755	13	0.00698039	186236	13	0.00778321	77089	6	0.00855501	222092	19	9.23069e-05	7.78321e-05	0.972994	0.972994	1	0	0	0	TCGGAAGTGTGTGAATTTCGT	TAACCATGTAGATGAGAGCA
