# Supplementary material for: Correction of a urea cycle defect after ex vivo gene editing of human hepatocytes
Source: Mol Ther. 2021 Jan 21;29(5):1903–17. doi: 10.1016/j.ymthe.2021.01.024 (PMC8116578; doi:10.1016/j.ymthe.2021.01.024)
Supplement: Table S6. Potential off-target sites for gRNA8 and Cas9, analyzed by targeted amplicon deep sequencing in primary hepatocytes — Samples are organized according to treatment status and replicate number. For each off-target site, chromosomal coordinates are listed, followed by columns detailing the read counts for each sample, median percentage of indels for each treatment group and statistical test results between the edited and control groups, followed by primers used. Coef_flag: Nucleasetreatment coefficient, freq_flag: median indel frequency of edited samples and sig_flag: adjusted p value are evaluated to determine off-targets reported in the off-target column. [file mmc5.xlsx]

## Sheet: G8_ampseq
		Control-1			Control-2			Control-3			Edited-1			Edited-2			Edited-3
Site	Chromosomal coordinates	Indel_percentage	Total_reads	Total_indels	Indel_percentage	Total_reads	Total_indels	Indel_percentage	Total_reads	Total_indels	Indel_percentage	Total_reads	Total_indels	Indel_percentage	Total_reads	Total_indels	Indel_percentage	Total_reads	Total_indels	control_median_perc_indels	edited_median_perc_indels	poisson_pvalue	poisson_adj_pvalue	coef_flag	freq_flag	sig_flag	offtarget	Primer 1	Primer 2
1	chr1:96037068-96037088	0.0126661	134216	17	0.017323	144317	25	0.0145395	171945	25	0.015181	158092	24	0.0109719	164055	18	0.0117689	161442	19	0.000145395	0.000117689	0.351898	0.935252	0	0	0	0	TGTTTGCATGCAGCTCCCT	TTAACTGCTGACTACTCTT
2	chr21:30269174-30269194	0.0197825	131429	26	0.0133826	149448	20	0.0113126	159115	18	0.0135312	162587	22	0.0149575	153769	23	0.0154312	142568	22	0.000133826	0.000149575	0.983196	0.986464	1	0	0	0	TTGTCCCAGATCTCACGGGT	GAGTGGTTGGAGAAAGCCCA
3	chr2:170738754-170738777	0.00764195	39257	3	0.0146775	54505	8	0.0128722	46612	6	0.0174177	40189	7	0.0210237	52322	11	0.0183503	32697	6	0.000128722	0.000183503	0.14748	0.874961	1	0	0	0	GAGCTGAGTACAGTGATGCAAATGTGT	ACAGGCACATATCACCATGCACAACTA
4	chr2:55804242-55804262	0.0608411	144639	88	0.0591679	174081	103	0.0713007	189339	135	0.0537613	150666	81	0.0549632	160107	88	0.061218	142115	87	0.000608411	0.000549632	0.129012	0.874961	0	0	0	0	ACATCAGTGCAGAATGACTATGGA	TCCTTGGTCTCAAACAAGGT
5	chr16:17629267-17629287	0.0567945	179595	102	0.0585981	319123	187	0.0638023	123820	79	0.0538137	70614	38	0.0532912	144489	77	0.06964	132108	92	0.000585981	0.000538137	0.921991	0.985577	1	0	0	0	ACCCTGGGACCCTAAGAAGTA	AATGGCCCCCTAGATTTCCTG
6	chr1:239687358-239687378	0.0113779	175779	20	0.0075704	158512	12	0.0139178	165256	23	0.0164281	170440	28	0.013034	168789	22	0.00706024	155802	11	0.000113779	0.00013034	0.54473	0.94513	1	0	0	0	CTCATTTTAATGGCAGCCCCTG	AGAATGGAATTAACTATGCAGT
7	chr10:49036377-49036397	0.0339564	138413	47	0.0277391	158621	44	0.0373728	157869	59	0.044275	191982	85	0.0454158	176150	80	0.0324165	166582	54	0.000339563	0.00044275	0.0408095	0.874961	1	0	0	0	GCATGTGTACCTAGGGGAGC	TGTCGTTAATGTGCTAGAACTGG
8	chr17:78949316-78949338	0.0139539	50165	7	0.0222845	53849	12	0	19717	0	0.0253979	47248	12	0.0110905	36067	4	0.0301698	46404	14	0.00013954	0.000253979	0.162516	0.874961	1	0	0	0	AGATGGAGAAAATACATCTCATGCCTT	GTGCAGTGATGGGATCTTAGCTCACTG
9	chr1:44386863-44386883	0.00140774	142072	2	0.0006635	150715	1	0.0024613	162516	4	0.00122448	163335	2	0.00183742	163272	3	0.00063469	157557	1	1.40774e-05	1.22448e-05	0.69835	0.94513	0	0	0	0	ATCTAGTCTCAGGAGTGGGC	GTTTGAGGGTGGACTAGGCT
10	chr15:56089937-56089960	0.00896097	22319	2	0.00981258	20382	2	0.00864803	34690	3	0.00407515	24539	1	0.00408413	24485	1	0.00372342	26857	1	8.96097e-05	4.07515e-05	0.23041	0.874961	0	0	0	0	TTTGAATTTTGATCTGCAGGCTC	GAAACCAGGGTCTTGAATGGAG
11	chr3:154928309-154928332	0.0509907	68640	35	0.0494965	52529	26	0.0460031	36954	17	0.0508464	66868	34	0.0550289	39979	22	0.0495584	34303	17	0.000494965	0.000508464	0.771464	0.94513	1	0	0	0	CCTAGACACTTTTTAGTAAGGCCAGTA	CATATCAGTCTTATGTGGGTATAAAAGG
12	chr14:51062479-51062501	0.0219696	36414	8	0.0138472	21665	3	0.0316133	28469	9	0.0384562	28604	11	0.00891027	22446	2	0.0278087	25172	7	0.000219696	0.000278087	0.687856	0.94513	1	0	0	0	CCAGAAACTGCACTGTAAAGAGCAATA	CAGCTAAAATTCTGCCTTCCCTCACCA
13	chr6:124781922-124781942	0.014504	248208	36	0.0116004	362058	42	0.0107117	186712	20	0.0151179	178596	27	0.0118825	176731	21	0.0107346	288785	31	0.000116004	0.000118825	0.986464	0.986464	1	0	0	0	GGATAGACTTGACGGGCCTT	TAAAGCGTGCCTCTGAAGCA
14	chr12:66334268-66334287	0.0244533	57252	14	0.0188532	37129	7	0.013925	43088	6	0.0194456	66853	13	0.0173578	63372	11	0.0164918	48509	8	0.000188532	0.000173578	0.723067	0.94513	0	0	0	0	CTGGGTGTGGTGGCTCAC	CACAGCTCACTATAGCCTGGA
15	chr18:29254710-29254730	0.0444849	139373	62	0.0441685	81506	36	0.0547108	133429	73	0.048523	185479	90	0.0496865	158997	79	0.0380722	107690	41	0.000444849	0.00048523	0.709017	0.94513	0	0	0	0	AGCTCTTAGATGCTTAGATTCT	AGAAATGGCAGAAGTTCTCT
16	chr7:149848991-149849010	0.017814	162793	29	0.0191985	98966	19	0.0156343	166301	26	0.0137701	152504	21	0.0157916	126650	20	0.0188079	116972	22	0.00017814	0.000157916	0.626608	0.94513	0	0	0	0	AGGCTCAAGCAATCCTTCCC	ACTAGCCAGGAGTGGTAGATCA
17	chr10:99783605-99783624	0.0531823	139144	74	0.0365824	158546	58	0.0388999	146530	57	0.0404703	148257	60	0.0440504	161179	71	0.0387423	147126	57	0.000388999	0.000404703	0.750825	0.94513	0	0	0	0	AGGACCTTAGATTTAGTGATTTT	TCTAAGACACGAGGTGCTGC
18	chr3:172779236-172779256	0.0252776	166155	42	0.0279112	225716	63	0.0273942	204423	56	0.0396318	121115	48	0.0262	171756	45	0.0309828	145242	45	0.000273942	0.000309828	0.184038	0.874961	1	0	0	0	GGAAATTGAGGAACATATAGCT	ACAGCCCACACACATCAAGA
19	chr18:61750836-61750859	0.0582276	34348	20	0.0433262	62318	27	0.0463898	66825	31	0.0308956	55024	17	0.0431277	53330	23	0.0375273	58624	22	0.000463898	0.000375273	0.140665	0.874961	0	0	0	0	CCTCAAAGATCTAGAACTAGAAATACC	ATGTCTCACATGTCACCTGGTGCTGAC
20	chr1:238967032-238967052	0.0206081	135869	28	0.0177002	265534	47	0.0190848	120515	23	0.015031	99794	15	0.0195673	168649	33	0.0221133	194453	43	0.000190848	0.000195673	0.752538	0.94513	1	0	0	0	AGAATAACATCTGACCAGGCAC	TCTGTCACCTGGGCTGGAG
21	chr3:63579127-63579146	0.026299	114073	30	0.0265173	279063	74	0.026755	59802	16	0.0209641	76321	16	0.029972	150140	45	0.0284366	123081	35	0.000265173	0.000284366	0.79269	0.94513	1	0	0	0	CCACTTCCCTAATCCAGACTGT	GGGAGCCCCTGAGATGGG
22	chr16:60848305-60848328	0.00041081	243423	1	0	123247	0	0.00158627	126082	2	0.00115206	173602	2	0.00207254	193000	4	0.00056482	177046	1	4.10808e-06	1.15206e-05	0.277741	0.874961	1	0	0	0	CTATGTTGCCATCAGTCTTTCCACCTT	GTGAATCTCACTTCTAGGGGCCCAGGA
23	chr4:181541178-181541201	0.0345989	43354	15	0.0218071	41271	9	0.0157395	57181	9	0.0291169	24041	7	0.0162012	61724	10	0.021091	90086	19	0.000218071	0.00021091	0.594858	0.94513	0	0	0	0	ATTGAAAGTTCAGGCCGGG	CTCACTTCAGCCTCAACCTTC
24	chr7:93921181-93921204	0.092586	84246	78	0.0877507	86609	76	0.0902294	131886	119	0.0855395	70143	60	0.0903912	73016	66	0.0770475	77874	60	0.000902294	0.000855395	0.466971	0.94513	0	0	0	0	CTTAGGGTTGGGGAGTGGAGAAAGGCT	GGCAACAGGGTGTGAATATCGTTTACA
25	chr12:57635966-57635986	0.0229276	309671	71	0.0235615	97617	23	0.0210688	123405	26	0.0117916	110248	13	0.0220976	140287	31	0.0229327	113375	26	0.000229276	0.000220976	0.282246	0.874961	0	0	0	0	TGGGGCCAGGTGAGGTGG	AGGACTGCTTGAGGCTAGAA
26	chr9:121722783-121722803	0.0175852	147852	26	0.0168443	112798	19	0.0249205	180574	45	0.0210198	80876	17	0.0174391	166293	29	0.0189779	105386	20	0.000175852	0.000189779	0.596461	0.94513	0	0	0	0	ACAGAAAAAGGGAAGTTATGAC	ATGGTGGGAGTGGCATAGAA
27	chr4:62222134-62222154	0.0749941	228018	171	0.0832953	265321	221	0.085687	154049	132	0.0843388	73513	62	0.0766267	139638	107	0.0808012	122523	99	0.000832953	0.000808012	0.855254	0.981958	0	0	0	0	TGGGTTTGCCAAAGTTACAA	AGAACAGAGAAGGCATCCCT
28	chr1:224614274-224614297	0	34402	0	0.00244792	40851	1	0.00467683	21382	1	0.00267051	37446	1	0	20542	0	0.00612332	65324	4	2.44792e-05	2.67051e-05	0.421508	0.94513	1	0	0	0	TCTTTATAGCAATGCAAGAACGGCCTA	CCAAACTCCTGGCCTCAAGCAGTCTTC
29	chr5:127179201-127179224	0.00575197	52156	3	0.006573	60855	4	0.0109462	45678	5	0.00406851	73737	3	0.00231962	86221	2	0.00861134	58063	5	6.573e-05	4.06851e-05	0.242934	0.874961	0	0	0	0	GAGCCCAGGAGTTAGAGATTGCAATGA	CAGATCTTTAATATGTATGTTCCAATGG
